# Supplementary material for: Sialic Acid Metabolism: A Key Player in Breast Cancer Metastasis Revealed by Metabolomics
Source: Front Oncol. 2018 May 28;8:174. doi: 10.3389/fonc.2018.00174 (PMC5985449; doi:10.3389/fonc.2018.00174)
Supplement: Data Sheet 1 — Metabolomics data for PyMT-driven tumors generated in different mouse maternal backgrounds. A summary of the sample groups is provided in the “sampleIDs” sheet. The “fullmethod_AreaTop” and “CBZ_AreaTop” sheets contain initial peak-picking output from non-derivatized full-method and CBZ-derivatized datasets, respectively. The “average-scaled_combine” sheet contains the result of separately average-normalizing the two datasets above and then combining them for analysis. The “barplots” and “ttest & summary” sheets display results from statistical data analysis. [file data_sheet_1.xlsx]

## Sheet: sampleIDs
SampleID	Strain	StrainID	MouseID	MetastaticGroup
sample08	BL6	1	9777	low
sample09	BL6	1	9781	low
sample10	BL6	1	9791	low
sample11	BL6	1	9792	low
sample12	BL6	1	9848	low
sample13	BL10	2	9786	high
sample14	BL10	2	9788	high
sample15	BL10	2	9839	high
sample16	BL10	2	9891	high
sample17	BL10	2	9895	high
sample18	MOLF	3	9878	low
sample19	MOLF	3	9884	low
sample20	MOLF	3	9885	low
sample21	MOLF	3	9944	low
sample22	MOLF	3	9994	low
sample23	CAST	4	9801	high
sample24	CAST	4	9802	high
sample25	CAST	4	9985	high
sample26	CAST	4	10056	high
sample27	CAST	4	10058	high

## Sheet: fullmethod_AreaTop
				sample08	sample09	sample10	sample11	sample12	sample13	sample14	sample15	sample16	sample17	sample18	sample19	sample20	sample21	sample22	sample23	sample24	sample25	sample26	sample27
				BL6	BL6	BL6	BL6	BL6	BL10	BL10	BL10	BL10	BL10	MOLF	MOLF	MOLF	MOLF	MOLF	CAST	CAST	CAST	CAST	CAST
				1	1	1	1	1	2	2	2	2	2	3	3	3	3	3	4	4	4	4	4
				9777	9781	9791	9792	9848	9786	9788	9839	9891	9895	9878	9884	9885	9944	9994	9801	9802	9985	10056	10058
				low	low	low	low	low	high	high	high	high	high	low	low	low	low	low	high	high	high	high	high
medMz	medRt	compound	compoundId	TQS-Shao-20170113-075_sample08_t1	TQS-Shao-20170113-061_sample09_t1	TQS-Shao-20170113-082_sample10_t1	TQS-Shao-20170113-089_sample11_t1	TQS-Shao-20170113-064_sample12_t1	TQS-Shao-20170113-077_sample13_t1	TQS-Shao-20170113-091_sample14_t1	TQS-Shao-20170113-085_sample15_t1	TQS-Shao-20170113-098_sample16_t1	TQS-Shao-20170113-080_sample17_t1	TQS-Shao-20170113-069_sample18_t1	TQS-Shao-20170113-094_sample19_t1	TQS-Shao-20170113-087_sample20_t1	TQS-Shao-20170113-097_sample21_t1	TQS-Shao-20170113-078_sample22_t1	TQS-Shao-20170113-068_sample23_t1	TQS-Shao-20170113-081_sample24_t1	TQS-Shao-20170113-065_sample25_t1	TQS-Shao-20170113-076_sample26_t1	TQS-Shao-20170113-066_sample27_t1
108	0.060117	Xanthine	Xanthine_NG	11656	7368.33	7005.67	4898.67	1298.33	7258	8545	3404	2797.67	8235.33	20648	11816.3	14368.3	15509.3	32229.3	4828.67	8171.33	6278.67	11378.7	4539.67
57.2	0.0957681	acetoacetate	acetoacetate_NG	510.333	526	1003	362.333	134.333	243.667	672	364.667	810.667	861.333	5286.33	550.667	578.667	328.333	382.667	452	350.333	456	663.667	610.667
96.6299	0.0211065	Hexose-phosphate	Hexose-phosphate_1_G6P	1363883	394261	1576704	307584	2441216	510229	1747968	613824	1492139	2669227	532117	787285	393877	241600	363520	1385472	194197	288235	876971	615253
96.6299	0.0223097	Hexose-phosphate	Hexose-phosphate_2_F1P_or_M6P	969643	323925	1081088	222720	2073088	457707	1388459	437141	1234603	2248704	497472	686933	301803	191936	229589	1109333	154539	337771	818944	449451
96.6299	0.0243462	Hexose-phosphate	Hexose-phosphate_3_F6P	1181525	297429	862037	330005	1216085	374869	1112832	438741	1008981	1561259	548672	503488	351488	290027	309845	970155	362240	454571	720128	571307
78.6001	0.0649581	AMP	AMP	13100000	11200000	13300000	10500000	8061270	14800000	13500000	19000000	22900000	34600000	23800000	17700000	17800000	26000000	28700000	17400000	7877632	16900000	17200000	25300000
70.8999	0.105255	Fumarate	Fumarate	211968	125963	120480	130224	92442.7	63680	142272	130683	76890.7	201685	149696	109520	120843	73658.7	119643	155115	123813	99386.7	120715	84784
158.64	0.123662	ATP	ATP_1_consistently_present	597931	149589	522752	88618.7	223616	199488	531243	69674.7	192597	674475	236203	575637	57834.7	113483	155584	348821	223573	141131	304875	161195
158.64	0.128607	ATP	ATP_2_many_missing	0	115301	0	40270.7	124272	131947	0	35390.7	103835	0	0	0	27566.7	48293.3	75568	0	95616	96378.7	148256	63802.7
199.76	0.00898534	Uridine	Uridine_NG	8345.67	7301.33	6952.67	12080.3	2460.33	3625.67	8954.67	14389.3	9836.33	9192	9138	4694.67	4200	12446.7	8748.33	14737.3	10634	15346.7	14656	12012
135	0.0092851	Inosine	Inosine	156176	67082.7	9282.33	84864	2827	6896	47781.3	31276	11445	25096	39489.3	25093.3	33001.3	45945.3	62640	56848	274325	94341.3	7567.33	50720
135	0.0138738	Deoxyinosine	Deoxyinosine_NG	8426.33	4704.67	2356.33	4035.67	1378	1937	4724	1102	4101.33	795.667	3187.33	1702	2997.67	2452.33	3158.67	943	4734	3753.67	4711.33	4764.33
106.75	0.0130935	Adenine	Adenine	109115	112565	101883	285739	6633	40464	173077	20065.3	32428	21204	48500	149893	12087.3	54549.3	28206.7	13755	50586.7	345429	29270.7	39292
101.73	0.0127876	Glutamate	Glutamate	6284288	5125462	5304662	5250730	4283734	4360874	5571926	5591382	5258240	6958762	3942741	4691968	6180864	4093952	6273366	6270294	4855126	5733034	5695830	5228202
125	0.0161851	Thymidine	Thymidine_NG	5249	8697.67	5355.67	9787.33	6468.33	4109.67	5192	5008.67	8799	7865.67	8686.33	4419.67	2954.67	5347	13190.7	8149.33	8754	7565.33	5180	16853.3
86.9	0.0157724	Sialic acid	Sialic acid	982101	1038421	1381717	979285	733611	1045760	4987562	1547008	1849856	1597696	1812736	4810410	4284416	2485248	2098091	4872874	3402752	4538026	3022507	4911104
108.76	0.0127468	Glutamine	Glutamine_NG	16779.3	3712.33	994.667	2293.67	1710.33	1845.67	916.667	3473.33	1325	1234.67	2017	4213	4665	5469.67	3623	1569.33	5100.33	6116.33	3063.33	2718
42.74	0.021312	Lactate	Lactate	32765.3	53146.7	43861.3	44170.7	43800	28806.7	45280	39365.3	38828	40660	46368	47717.3	44574.7	31126.7	51344	53008	34016	42090.7	36329.3	41910.7
41.7	0.0226779	Uracil	Uracil_NG	7045	6940.33	10253.7	9472.33	3802	1570.33	5028.33	2823	2799.67	2543.67	17940	7495.67	5050	3154.33	4132.67	10203.7	6398.33	13470.7	7304.67	5363
96.64	0.0232267	Ribose-5-phosphate	Ribose-5-phosphate	326208	79957.3	86885.3	148837	24780	63909.3	115781	0	45793.3	322837	30924	171819	170624	193131	0	109525	0	137835	143019	83504
97	0.0244176	Sedoheptulose-phosphate	Sedoheptulose-phosphate	563371	258709	771584	314304	1075456	203392	719616	329856	722688	1421227	432491	270549	516693	350059	385109	347392	210709	363691	457835	398251
151	0.0244505	Xanthosine	Xanthosine	458539	350827	156288	428373	75973.3	228672	670891	1067520	696320	448811	588139	251072	406037	481088	1154731	1239211	783445	927147	1856853	733099
79	0.0276198	N-acetyl-glucosamine-1-phosphate	N-acetyl-glucosamine-1-phosphate	1320960	733099	416213	777045	220096	278464	827307	651520	806656	667221	800597	405419	994389	1017259	836949	1302613	1603157	1341440	1355435	1099008
78.6699	0.0256048	Glycerol 3-phosphate	Glycerol 3-phosphate	3821227	2971648	2809856	2614272	2041259	2508800	5893802	4346880	4382038	4367360	5081430	3426304	4415830	4746240	6330368	5567488	3646805	4390230	5850454	5208746
79	0.0322202	Deoxyribose-phosphate	Deoxyribose-phosphate_NG	6251.67	5633.67	2298	3776.33	3194.67	4663.33	13676.7	3517	3186.33	5092.67	6817	4193.67	5394.33	2339.67	4468	1777.33	1984.67	4159.67	6521	5478.67
96.64	0.0287817	Ribulose-5-phosphate	Ribulose-5-phosphate	158485	49722.7	27529.3	77696	19037.3	26434.7	48933.3	62944	39774.7	106955	59573.3	50224	162304	65578.7	115168	90474.7	29688	22988	80816	48949.3
96.6601	0.0318727	Erythrose-4-phosphate	Erythrose-4-phosphate	2757	4794.33	1601.33	3777.33	8231.33	1943.67	2885	3264.33	2907.67	5766.33	3721.67	4613	5044	4399	3369	6198	2791.33	5605.33	4264.67	3478
79	0.0282478	Acetylphosphate	Acetylphosphate	8306.67	7929.67	3831.33	10279	6338.67	3744.33	11964	5437	7225.67	7629.33	14912.7	5409.67	7170.33	8042.33	7893.33	8621.67	4510.33	7686.67	5079	10867.7
110.72	0.0335188	Orotate	Orotate	9907.67	11223.3	14249.3	12138.7	4674.67	6348	10028.3	6735.67	3806.33	7559	15381.3	11136.3	22250.7	14008	22408	13740	17453.3	17829.3	5262.67	7436
96.6801	0.0367683	Phosphoserine	Phosphoserine	3406	1112.33	1293.33	1600.67	3018.67	974	809.333	2487.67	1586	869.667	1675	4585.67	401.333	1595.67	1523.67	867.333	3284	1467	1071.33	1316.33
78.6801	0.036352	CMP	CMP	437824	207467	196779	195712	162944	145456	271317	150293	305835	279509	350059	540075	376512	311445	330731	182464	194837	229547	169877	234283
97	0.0390121	GAP/ DHAP	GAP/ DHAP	65434.7	18401.3	12792.7	26554.7	12470	27458.7	37140	38434.7	19094.7	114539	24597.3	30728	95984	39826.7	59792	43973.3	13694.7	12503	49493.3	23529.3
78.5699	0.0447891	dCMP	dCMP	4298	5963.33	5932.33	2402.33	4520	3229.67	11800	6053.33	4722.33	5875.33	19333.3	7067.67	9115	4073.67	8750	7542	6753	3789.67	10460.7	8246.33
540.051	0.0481516	NAD	NAD	43200000	23300000	30900000	19400000	16700000	31100000	34200000	23000000	36100000	38100000	25700000	35900000	27800000	27200000	22900000	23700000	26600000	24800000	30100000	32600000
78.5499	0.0486633	UMP	UMP	4816214	2668544	2794837	1833984	2083072	2588672	4377258	2123093	6245034	6705152	3899733	4893354	6544384	4205226	2848768	2398549	1768704	2329600	2219691	5037398
194.48	0.0544957	dUMP	dUMP	6150	3641	534.333	1713.33	5050	3707.67	9265.33	1502	6208.67	3178	4984.33	12297.3	12708	2506	2227.33	4423.33	1210	575	5674.67	1334
78.6499	0.054284	GMP	GMP	2172245	2154752	2302976	1981611	906752	1866069	2286933	2240512	2766848	4635648	5229226	4243798	5627904	3812352	5133994	2779136	1413291	2350080	2900651	3954005
142.72	0.0556564	Glutathione reduced	Glutathione reduced_2_Std_tiny_NG	60976	11910	25413.3	34118.7	28657.3	38050.7	45958.7	27357.3	30698.7	69514.7	40721.3	28170.7	40825.3	22489.3	20350	75296	19334.7	27287.7	40437.3	30552
142.72	0.0646485	Glutathione reduced	Glutathione reduced_3_Std_tiny_NG	10660.7	12379.3	17140	16821.3	9104.33	12103	20652	13435	18948	31064	6032	15850	14861.3	11160	29749.3	22642	12548	7088	28077.3	23158.7
142.72	0.0314697	Glutathione reduced	Glutathione reduced_1_large_NG	20300000	14700000	21200000	18900000	19500000	26300000	26000000	19900000	22600000	31500000	147211	26900000	20800000	18100000	21400000	24900000	14900000	22300000	24100000	23800000
194.48	0.063142	dTMP	dTMP	19374.7	24626.7	19101.3	17912	15636	7209.67	35398.7	9289.67	13842.7	19657.3	54549.3	64512	28544	25304	21680	18001.3	10743	18196.7	19206.7	56501.3
72.71	0.0734448	Succinate	Succinate	6076416	6385664	10900000	7811072	5882198	6857386	8908800	9823573	8187562	12300000	10200000	6900394	6798678	7944192	9747115	9063083	7861590	8300544	8604331	8977067
194.56	0.0726393	dAMP	dAMP	4475.67	9901.33	5197.33	4099.33	3360	1655.67	7945	4694.33	4936.67	8565.67	10998.7	12642.7	14614.7	9797.33	6936.67	4932	4579.67	4402.33	7328.33	11282.7
132	0.0889358	Allantoate and Carbamoyl aspartate	Allantoate and Carbamoyl aspartate	24901.3	130523	154197	116299	27326.7	15936	107600	50165.3	20369.3	28034.7	241131	40640	58682.7	40538.7	69354.7	56320	149184	94368	21454.7	20436
86.7599	0.0896256	Glutaric acid	Glutaric acid	134848	115499	98293.3	97514.7	79765.3	89354.7	94853.3	83722.7	78602.7	113621	141120	91824	125680	101616	132811	112491	132347	109237	103829	90288
70.6899	0.0934583	Malate	Malate	3572395	2406741	2379776	2160896	1684736	1011200	2695851	2123947	1790293	3610965	2013696	2187776	2365099	1562709	1557675	3162795	1925547	1846443	2607445	1627307
306.01	0.0937918	Glutathione disulfide oxidized	Glutathione disulfide oxidized	36400000	31700000	35100000	20700000	7829504	15300000	38000000	14300000	40100000	30600000	83500000	31200000	39500000	19100000	31100000	23000000	21600000	27000000	26700000	29500000
403	0.125672	UDP-D-glucuronate	UDP-D-glucuronate_2	9749845	5186218	6675456	5668864	3723947	4026709	9005739	4853078	9525589	9232384	5852502	8424448	3176107	5100886	8218624	6341632	3122859	5650090	7437312	8260608
403	0.10345	UDP-D-glucuronate	UDP-D-glucuronate_1	22741.3	4740.67	23186.7	13013.3	8670.67	6538.33	28740	13180	18933.3	46624	10677.3	20241.3	11267	6303.5	8619	16194.7	4994	9604	18965.3	11450.7
100.77	0.100168	Ketoglutarate	Ketoglutarate	77717.3	48182.7	30240	17566.3	14260	31324	25101.3	33226.7	20241.7	38814.7	9553	30516	54669.3	25420	41777.3	50832	44404	22028	53386.7	38714.7
323	0.103084	UDP-D-glucose	UDP-D-glucose	133000000	64600000	132000000	114000000	77600000	71300000	134000000	95600000	115000000	134000000	86900000	126000000	82300000	86500000	89700000	111000000	58000000	101000000	119000000	91700000
766.101	0.10348	Acetoacetyl-CoA	Acetoacetyl-CoA	6049.67	1999	6853.33	3750	1914.67	1826.33	8016	3685	5604.33	12861.3	3207	5253	3887	3413	4690	3599	1522	2918	4420.67	3178.33
385	0.103923	UDP-N-acetyl-glucosamine	UDP-N-acetyl-glucosamine	67700000	41200000	65600000	43500000	43200000	32900000	65100000	41900000	62100000	81000000	46600000	62500000	51700000	53200000	60800000	63000000	35900000	41200000	57200000	62000000
291	0.107704	PRPP	PRPP	22134	21661.3	7158	18598.7	3691.33	7581	8731	17526.7	17152	17938	18226.7	13334.7	21772	14456.7	12493	36502.7	11034.3	15229	14108	22564
345.78	0.110219	ADP-ribose	ADP-ribose	2108928	1714091	2594475	2021035	1053440	1435477	2137259	4980736	1721429	14800000	2143232	7784106	5911210	4945920	15900000	2599936	1385301	873984	2764117	3966293
96.65	0.111507	Phosphogluconic acid	Phosphogluconic acid	11365.7	16749.3	17459	13725.7	9047.33	6431	20885.3	7684.67	15222.7	13578.7	16633.3	6635	10359.3	9327.33	12870.7	8682	11100	13465.3	20520	13213
346	0.110697	ADP-glucose	ADP-glucose	53077.3	56048	38798.7	65018.7	19682.7	21008	73178.7	62725.3	62213.3	46321.3	109573	44624	63562.7	36893.3	60646.7	20121.3	35164	40312	45217.3	38177.3
619.601	0.111076	NADP	NADP	1076992	283264	790187	223659	314197	533632	642560	412587	1878187	2357589	704000	1700608	414251	685568	466133	763733	294848	307669	848725	685141
159	0.115465	IDP	IDP	731477	120864	475179	124309	228651	179307	681301	120293	671915	1007787	245547	754944	64218.7	154251	109424	214315	97738.7	154987	197845	20217.3
213	0.117689	Flavin mononucleotide	Flavin mononucleotide_NG	64586.7	11963.3	22378.7	21841.3	7167.33	7736	30829.3	6640.33	21745.3	23560	11448	24508	11208	13550.7	11010	26042.7	24716	17132	13138.3	16130
158.65	0.125433	UTP	UTP	301141	60560	173824	25357.3	41188	56302.7	183275	29400	38381.3	136336	39733.3	151899	17642.7	30424	23664	78528	59744	28250.7	91354.7	28338.7
158.65	0.122432	GTP	GTP_NG	23366.7	21975	32082.7	23478.7	15362.7	25796	41538.7	13424	24514.7	41546.7	16989.3	33856	17430.7	14813.3	13833.3	21676	12680	10782.3	33982.7	20546.7
339	0.125139	Dephospho-CoA	Dephospho-CoA	337557	172373	123808	193323	39006.7	65984	217024	140635	109429	101024	11436	162715	123835	147989	112475	106197	244928	184043	90528	242069
436.92	0.126204	FAD	FAD	1155072	932523	1065216	935851	461568	802133	1321984	1026731	1258411	1634816	1325141	1196544	1055915	1160192	1049344	1138432	939861	1204907	1044053	1300821
407.83	0.128218	NADPH	NADPH	33286.7	32326.7	32084	25542.7	12669.3	34010.7	291157	18102.7	11826.3	43141.3	22661.3	54624	13007.3	2472.67	15677.3	60501.3	3418.67	36826.7	58384	14432
408	0.135496	CoA	CoA_NG	65786.7	26576	58714.7	19116	25633.3	30040	81557.3	21454.7	59960	110123	16602.7	112501	6986.33	32154.7	25660	63882.7	26121.3	25532	48624	37317.3
408.01	0.136461	Acetyl-CoA	Acetyl-CoA	48384	5567.33	11169.3	3184.33	2294.33	7543.33	13273.3	5141.67	4202.67	61706.7	1906	26626.7	1382.33	3135.33	4439.67	5743.33	6586	3106.33	10284	2382.67
158.43	0.114198	UDP	UDP	782763	107493	381525	46753.3	141515	148160	530453	115456	506048	514005	76176	584960	58266.7	125408	70202.7	166053	89040	100720	178347	110576
343.78	0.11566	GDP	GDP	228523	21434.7	123403	18893.3	50953.3	64405.3	148651	41704	286485	297621	70549.3	280213	19130.7	20661.3	51140	77317.3	28393.3	53418.7	132267	65936
96.6601	0.108074	2/3-phosphoglycerate	2/3-phosphoglycerate	13998.7	7046.33	3134	5087.33	3284.67	5459.67	5749	4766	8205.33	7429.67	5019	6208.33	11888	4829	5645.33	3812.33	2894	1946.33	11399	3961.67
129	0.0147418	Glucono-lactone	Glucono-lactone_NG	1056.33	3228.33	1931.67	2034.67	1384.33	1183	2728.67	2271.67	764	2268.33	2086.33	728.333	3869.67	2249	1177	3041.33	4545.33	1526.33	2650.33	2809.67
84.8199	0.114274	Aconitate	Aconitate_NG	51674.7	5097.67	8465.67	9011	8592.67	7051.67	13706.7	5957.67	11003	30036	7780.67	15205.3	7821.33	8376.33	7541.33	12198.7	6091.33	8585.67	11585.3	7697.67
110.6	0.115433	Citrate/ Isocitrate	Citrate/ Isocitrate_2_Std	1032704	43457.3	126779	21172.7	35928	32089.3	402517	11925.3	226389	506965	67530.7	359509	14686	24953.7	41514.7	96762.7	43017.3	55024	69722.7	44048
78.77	0.11566	Phosphoenolpyruvate	Phosphoenolpyruvate_2_Std	3959.67	6858.33	2486	2465.67	1233.67	3534.67	1581.33	1665.33	2678	2105.33	2183.33	6675.67	1222.33	2893.33	2425.67	3415	2576.67	1867.67	3470.67	6863.67
78.77	0.107708	Phosphoenolpyruvate	Phosphoenolpyruvate_1_maybe23PG	1436	2856.67	3763.67	4322	1033.67	2348.33	700	6016	1978.33	983.333	11486.3	3342	5244.67	2308.33	2564	1890.33	4409	4726.33	3911.33	5361.33
110.6	0.108241	Citrate/ Isocitrate	Citrate/ Isocitrate_1_dubious	78282.7	12068	35844	23153.7	16632	43138.7	22337.3	13737.3	17008	24584	19169.3	35732	12724.3	15972.7	29173	18162.7	32210.7	32721.3	44709.3	22948
158.62	0.115393	ADP	ADP	4699818	877056	3192832	674475	1778517	1220864	4918272	731563	5243222	7077206	1797717	5738496	367893	962987	693163	1552981	687787	948480	1508864	811861
407.81	0.115008	NADH	NADH	4916566	2680747	4221270	2839893	1192448	2676053	6307498	2498219	3074048	5992106	1407915	3484672	890027	1759744	1338027	3806891	2074880	2404352	2180096	3144021
97	0.119132	FBP	FBP	163115	47400	96618.7	47664	0	56485.3	77168	47669.3	62773.3	282240	62005.3	138533	32173.3	29241.7	44002.7	126395	46741.3	50016	78005.3	33065.3

## Sheet: CBZ_AreaTop
				sample08	sample09	sample10	sample11	sample12	sample13	sample14	sample15	sample16	sample17	sample18	sample19	sample20	sample21	sample22	sample23	sample24	sample25	sample26	sample27
				BL6	BL6	BL6	BL6	BL6	BL10	BL10	BL10	BL10	BL10	MOLF	MOLF	MOLF	MOLF	MOLF	CAST	CAST	CAST	CAST	CAST
				1	1	1	1	1	2	2	2	2	2	3	3	3	3	3	4	4	4	4	4
				9777	9781	9791	9792	9848	9786	9788	9839	9891	9895	9878	9884	9885	9944	9994	9801	9802	9985	10056	10058
				low	low	low	low	low	high	high	high	high	high	low	low	low	low	low	high	high	high	high	high
medMz	medRt	compound	compoundId	TQS-SL-20170114-CBZ-010_sample08_1	TQS-SL-20170114-CBZ-039_sample09_1	TQS-SL-20170114-CBZ-011_sample10_1	TQS-SL-20170114-CBZ-021_sample11_1	TQS-SL-20170114-CBZ-012_sample12_1	TQS-SL-20170114-CBZ-038_sample13_1	TQS-SL-20170114-CBZ-031_sample14_1	TQS-SL-20170114-CBZ-035_sample15_1	TQS-SL-20170114-CBZ-020_sample16_1	TQS-SL-20170114-CBZ-034_sample17_1	TQS-SL-20170114-CBZ-026_sample18_1	TQS-SL-20170114-CBZ-028_sample19_1	TQS-SL-20170114-CBZ-033_sample20_1	TQS-SL-20170114-CBZ-043_sample21_1	TQS-SL-20170114-CBZ-044_sample22_1	TQS-SL-20170114-CBZ-007_sample23_1	TQS-SL-20170114-CBZ-014_sample24_1	TQS-SL-20170114-CBZ-027_sample25_1	TQS-SL-20170114-CBZ-013_sample26_1	TQS-SL-20170114-CBZ-019_sample27_1
141.83	0.143175	Valine-CBZ	Valine-CBZ	392405	739755	438443	564608	506389	293483	614827	409813	463872	479211	886187	800939	809131	631381	673003	662784	538240	609600	620459	615616
155.76	0.146037	Isoleucine/Leucine-CBZ	Isoleucine/Leucine-CBZ	1777835	1973333	1276331	2020693	1173163	779435	1481216	1596416	1548629	1891584	2179755	2266709	2440192	2541568	1960704	1755989	1507157	1688149	1967872	1731755
157.69	0.132163	Aspartate-CBZ	Aspartate-CBZ	30100000	33200000	26400000	32600000	22400000	28300000	45500000	28500000	27400000	49400000	23600000	43500000	24300000	24900000	22900000	13200000	11900000	18200000	22400000	19300000
127.73	0.132786	Glutamate-CBZ	Glutamate-CBZ	42000000	58200000	41200000	54500000	34900000	42000000	60700000	61600000	45400000	72900000	41800000	64100000	64800000	47100000	54900000	40000000	29400000	51000000	43700000	39400000
198.77	0.0684121	Arginine-CBZ	Arginine-CBZ	1585408	1199787	1457749	1175296	301291	1098411	1802069	864341	2229589	1629696	1794645	2945024	3361451	3947861	2777771	692395	586688	2182827	2180181	2660693
179.75	0.088398	Histidine-CBZ	Histidine-CBZ	7920298	9913685	6670336	9450155	9575083	5075968	7746218	7479978	7426048	13100000	7717206	9983317	9229312	9971029	7248214	10200000	7220906	9681579	10400000	7611392
112.75	0.120847	Asparagine-CBZ	Asparagine-CBZ	2007552	2118059	2013952	2649771	1535573	1150635	2010197	2288299	2038528	2910549	2265771	3690155	2962432	2459648	2528939	2667520	1806507	2274304	2419712	2328235
143.71	0.130277	Threonine-CBZ	Threonine-CBZ	6166870	5289302	6351872	6597632	6266880	3655680	4966742	5342890	4747946	6455638	6077782	6837590	6981632	6722218	4986198	3933525	4886186	5817686	6201002	5028182
129.72	0.124276	Serine-CBZ	Serine-CBZ	8222720	6132394	5923840	7308970	6020778	3951275	6245376	6220800	5665110	8848725	5010432	8576000	7328086	7968086	5998592	7662250	5279062	6268586	6467242	4614486
173.71	0.142116	Methionine-CBZ	Methionine-CBZ	1387179	1158571	1199360	1642752	1008981	673621	1244672	1264384	1018453	1470891	822699	1509205	1430443	1083136	911872	1007189	861952	1110443	1142016	1217621
99.6601	0.127516	Glycine-CBZ	Glycine-CBZ_1_stable	152928	135483	69717.3	107904	42768	71557.3	115957	76106.7	92432	65713.3	68352	89344	111557	68640	70506.7	139755	102448	122101	98090.7	104288
127	0.123057	Glutamine-CBZ	Glutamine-CBZ_2_large_stable	10700000	10800000	7859882	9824939	11300000	6538240	6386688	11400000	8191318	13600000	11600000	14400000	13300000	8702635	11500000	12000000	8666112	8655531	11000000	7196672
127	0.0800486	Glutamine-CBZ	Glutamine-CBZ_1_Std_small	22168	46917.3	36213.3	8600	25150.7	8142.33	11188	9722	6959.67	8557.67	9069.33	5567.67	53434.7	16968	136187	10745.3	3082.67	5471.33	9927.67	5972
145.58	0.0570416	Cysteine-CBZ	Cysteine-CBZ_1_small	5204.67	3186.33	1204.67	2442	1566.33	3047.67	2801	3221	2685.67	2665.33	2963	3960	5450	4376	2825.33	1849.33	1979.33	2997.67	1256.67	3879.67
145.58	0.130386	Cysteine-CBZ	Cysteine-CBZ_2_large	24846.7	24704	27266.7	27866.7	27128	21104	22440	19534.7	30662.7	34962.7	26753.3	27900	34005.3	27586.7	26852	15764	24598.7	21800	33468	25785.3
145.58	0.136953	Cysteine-CBZ	Cysteine-CBZ_3_Std_small	8460.67	2498.33	764	4042	1667.67	2368.67	2696.67	3326.67	1552.67	4378	1328	3116.67	5568.33	7361	2097.67	386	5069.33	5039.67	2334	4234.33
145.58	0.140339	Cysteine-CBZ	Cysteine-CBZ_4_Std_small	4759	2319.33	1031	804.667	586.667	1612.33	1284.33	976	1967.33	5817	58.5	992.333	2063.33	3843.33	978	950.667	1877.33	3448.67	1379.67	992.333
145.58	0.145427	Cysteine-CBZ	Cysteine-CBZ_5_Std_small	5185.33	376	1341.67	1705.67	897.667	2128.67	3551.33	4280.67	5930.33	6620.33	110.333	2662.67	2811.67	3416	1756	395	2498.33	3390	382.667	1741.33
145.58	0.15405	Cysteine-CBZ	Cysteine-CBZ_6_small	1218.33	2062	145.667	2587.33	269.333	1723.33	1495.33	1786.33	985.333	1376.33	2295.67	298.333	2841.33	3141.33	867.333	761	1879	2161	1162.33	351
113.65	0.132399	Alanine-CBZ	Alanine-CBZ	701440	507861	497643	535552	502805	287723	422101	550720	417237	547243	526443	506624	538112	500629	385131	605696	693845	509675	574037	591872
205.76	0.134415	Tyrosine-CBZ	Tyrosine-CBZ	1976917	1357397	1285205	1629611	1288192	943787	1599659	1384192	1268565	1739435	1213781	1878869	1686613	1387093	1601536	1473792	1277696	1191168	1313707	1613397
228.73	0.144506	Tryptophan-CBZ	Tryptophan-CBZ	1364395	1495040	974165	1370709	756736	492651	1101397	963840	820480	1234517	999765	1604864	1664000	1050795	1377963	942848	894805	1003605	1187328	1160533
139.7	0.135839	Proline-CBZ	Proline-CBZ	48800000	58100000	46600000	54000000	27200000	28400000	54200000	59900000	30400000	54800000	71800000	54000000	58100000	54300000	47800000	64300000	59000000	79900000	43300000	41300000
147	0.146194	Phenylalanine-CBZ	Phenylalanine-CBZ	181995	174421	125285	215360	153984	101040	160997	151680	145877	226368	177451	216768	194581	217792	184704	168208	168256	169877	188821	179733
182.74	0.147083	Ornithine-CBZ	Ornithine-CBZ	17400000	36200000	20000000	25700000	15900000	9595563	19200000	24200000	15900000	25000000	32600000	25800000	56300000	32500000	31300000	33800000	22600000	25500000	26400000	22600000
196.79	0.147827	Lysine-CBZ	Lysine-CBZ	47600000	64400000	41500000	54800000	28300000	24100000	47100000	45100000	31300000	48000000	55400000	56300000	77000000	59600000	62000000	49700000	40800000	56100000	57000000	45100000
99.6601	0.149149	Glycine-CBZ	Glycine-CBZ_2_Std_unstable	450965	183765	76373.3	206699	43829.3	160107	326976	214997	178816	407531	8164.67	217131	267456	372907	139456	64954.7	346283	472427	257131	259456

## Sheet: average-scaled_combined
	sample08	sample09	sample10	sample11	sample12	sample13	sample14	sample15	sample16	sample17	sample18	sample19	sample20	sample21	sample22	sample23	sample24	sample25	sample26	sample27
	BL6	BL6	BL6	BL6	BL6	BL10	BL10	BL10	BL10	BL10	MOLF	MOLF	MOLF	MOLF	MOLF	CAST	CAST	CAST	CAST	CAST
	1	1	1	1	1	2	2	2	2	2	3	3	3	3	3	4	4	4	4	4
	9777	9781	9791	9792	9848	9786	9788	9839	9891	9895	9878	9884	9885	9944	9994	9801	9802	9985	10056	10058
	low	low	low	low	low	high	high	high	high	high	low	low	low	low	low	high	high	high	high	high
Alanine-CBZ	0.0820004	0.0467419	0.0633826	0.0541674	0.0802189	0.0492584	0.0433384	0.057289	0.0603384	0.0484808	0.0533175	0.0457078	0.0436423	0.0507982	0.0397777	0.0667481	0.0943403	0.0504995	0.0648854	0.0780846
Arginine-CBZ	0.185339	0.110425	0.185667	0.118873	0.0480687	0.188049	0.185024	0.0899137	0.32243	0.144376	0.181759	0.265701	0.272623	0.400584	0.286898	0.0763023	0.0797704	0.216279	0.246433	0.35102
Asparagine-CBZ	0.234689	0.194939	0.256508	0.268006	0.244989	0.19699	0.206393	0.238042	0.2948	0.257848	0.229474	0.332927	0.240261	0.249577	0.261198	0.293962	0.245626	0.225342	0.273508	0.30716
Aspartate-CBZ	3.51878	3.05562	3.36245	3.29726	3.57376	4.84499	4.67163	2.96473	3.96243	4.37639	2.39018	3.92459	1.9708	2.52657	2.36519	1.45465	1.61801	1.80329	2.53195	2.54621
Cysteine-CBZ_1_small	0.000608441	0.00029326	0.000153433	0.000246991	0.000249897	0.000521764	0.000287587	0.000335067	0.000388386	0.000236124	0.000300089	0.000357273	0.00044201	0.000444027	0.000291811	0.000203798	0.000269125	0.000297015	0.000142045	0.000511837
Cysteine-CBZ_2_large	0.00290465	0.00227368	0.00347284	0.00281852	0.00432807	0.00361303	0.00230398	0.00203211	0.00443426	0.00309738	0.00270954	0.00251715	0.00275792	0.00279918	0.00277337	0.0017372	0.00334462	0.00215999	0.003783	0.00340181
Cysteine-CBZ_3_Std_small	0.000989077	0.000229939	9.73073e-05	0.00040882	0.000266064	0.000405518	0.000276875	0.000346059	0.000224538	0.000387851	0.000134498	0.000281187	0.000451607	0.000746911	0.000216655	4.25374e-05	0.000689264	0.00049934	0.00026382	0.000558628
Cysteine-CBZ_4_Std_small	0.000556341	0.000213464	0.000131314	8.13864e-05	9.35984e-05	0.000276033	0.000131866	0.000101529	0.000284504	0.000515334	5.92481e-06	8.95287e-05	0.000167342	0.000389978	0.000101011	0.000104764	0.000255256	0.0003417	0.000155948	0.000130917
Cysteine-CBZ_5_Std_small	0.000606181	3.46058e-05	0.000170882	0.000172516	0.000143216	0.00036443	0.000364626	0.000445299	0.00085761	0.000586502	1.11744e-05	0.000240227	0.000228034	0.000346617	0.000181366	4.35292e-05	0.000339692	0.000335888	4.32541e-05	0.000229731
Cysteine-CBZ_6_small	0.000142427	0.00018978	1.85529e-05	0.000261691	4.29702e-05	0.000295036	0.00015353	0.000185824	0.000142493	0.000121931	0.000232502	2.69158e-05	0.00023044	0.000318747	8.95813e-05	8.38627e-05	0.000255483	0.000214116	0.000131382	4.63068e-05
Glutamate-CBZ	4.90993	5.35654	5.24746	5.5123	5.56804	7.19044	6.23226	6.40798	6.56549	6.45828	4.23345	5.78313	5.25546	4.77917	5.67027	4.40802	3.99744	5.05318	4.93956	5.19797
Glutamine-CBZ_1_Std_small	0.00259151	0.00431812	0.00461233	0.00086983	0.00401261	0.00139398	0.00114871	0.00101134	0.00100647	0.000758132	0.000918531	0.000502317	0.0043337	0.00172172	0.0140659	0.00118414	0.000419142	0.00054211	0.00112216	0.000787875
Glutamine-CBZ_2_large_stable	1.25086	0.993997	1.00108	0.993724	1.80283	1.11935	0.655741	1.18589	1.18458	1.20484	1.17483	1.29917	1.07867	0.883044	1.18776	1.32241	1.17831	0.857606	1.24337	0.949443
Glycine-CBZ_1_stable	0.0178777	0.0124694	0.00887959	0.0109137	0.00682332	0.0122507	0.0119057	0.00791705	0.013367	0.00582161	0.0069226	0.00806065	0.0090476	0.00696481	0.00728218	0.0154011	0.0139296	0.012098	0.0110875	0.0137585
Glycine-CBZ_2_Std_unstable	0.0527192	0.0169132	0.00972734	0.0209061	0.00699265	0.0274104	0.0335716	0.0223652	0.0258593	0.0361035	0.000826907	0.0195896	0.0216914	0.0378383	0.0144035	0.00715804	0.0470831	0.0468089	0.0290643	0.0342295
Histidine-CBZ	0.925906	0.912424	0.849572	0.955817	1.52763	0.869011	0.795328	0.77811	1.07391	1.16054	0.781589	0.900699	0.748522	1.01175	0.748622	1.12405	0.981807	0.959269	1.17555	1.00416
Isoleucine/Leucine-CBZ	0.207834	0.181619	0.162561	0.204379	0.18717	0.13344	0.152081	0.166068	0.223954	0.167577	0.220763	0.204503	0.197906	0.257889	0.202509	0.193511	0.204924	0.167265	0.222435	0.228467
Lysine-CBZ	5.56458	5.92717	5.28567	5.54264	4.51506	4.12595	4.8359	4.69156	4.52642	4.25237	5.61084	5.07941	6.24491	6.04753	6.40358	5.47697	5.54747	5.55849	6.4429	5.94996
Methionine-CBZ	0.162165	0.106631	0.152757	0.166153	0.160976	0.115325	0.127794	0.131528	0.147283	0.130308	0.0833219	0.136161	0.116013	0.109904	0.0941814	0.110993	0.117197	0.110025	0.129086	0.160638
Ornithine-CBZ	2.03411	3.33173	2.54731	2.59938	2.53673	1.64277	1.97132	2.51742	2.29937	2.21477	3.30169	2.32769	4.56608	3.29773	3.23278	3.72478	3.07286	2.52659	2.98408	2.98158
Phenylalanine-CBZ	0.0212757	0.0160532	0.015957	0.0217822	0.024567	0.0172982	0.0165301	0.0157786	0.0210959	0.0200542	0.017972	0.0195569	0.0157811	0.0220991	0.0190769	0.0185366	0.0228773	0.0168318	0.0213431	0.0237119
Proline-CBZ	5.70487	5.34734	5.93524	5.46172	4.33956	4.86211	5.56488	6.23114	4.39627	4.85479	7.27181	4.8719	4.71207	5.50975	4.93696	7.0859	8.02207	7.91664	4.89434	5.44863
Serine-CBZ	0.96126	0.564406	0.754494	0.739251	0.960571	0.676462	0.641232	0.647123	0.819255	0.783917	0.50745	0.77373	0.594328	0.808511	0.619556	0.844384	0.71778	0.621103	0.731014	0.60878
Threonine-CBZ	0.720925	0.48681	0.80901	0.667304	0.999835	0.625856	0.509951	0.555798	0.68662	0.571911	0.61555	0.61689	0.566229	0.682094	0.514992	0.433477	0.664362	0.576427	0.70092	0.663359
Tryptophan-CBZ	0.159502	0.137599	0.124075	0.138638	0.120732	0.0843423	0.113084	0.100264	0.118653	0.109367	0.101255	0.144792	0.134955	0.106623	0.142321	0.103902	0.121664	0.0994391	0.134208	0.153107
Tyrosine-CBZ	0.231107	0.12493	0.163691	0.164824	0.205522	0.161577	0.164242	0.143992	0.183453	0.154098	0.12293	0.169512	0.136789	0.140746	0.165412	0.162413	0.173725	0.118023	0.148493	0.212852
Valine-CBZ	0.0458733	0.0680847	0.0558425	0.0571062	0.0807907	0.0502445	0.0631262	0.0426311	0.0670825	0.0424537	0.0897519	0.072261	0.0656227	0.0640654	0.0695101	0.0730392	0.0731831	0.0604003	0.0701325	0.0812171
2/3-phosphoglycerate	0.00292877	0.00246631	0.000701935	0.00150743	0.00124904	0.00190445	0.00119189	0.00144198	0.00179443	0.00131726	0.00124714	0.00133458	0.00320566	0.00137159	0.00138657	0.000934391	0.00112148	0.000548671	0.00273131	0.000966439
Acetoacetyl-CoA	0.0012657	0.000699677	0.00153497	0.00111116	0.000728077	0.000637066	0.00166188	0.00111492	0.00122562	0.00228028	0.000796886	0.00112922	0.00104815	0.000969399	0.00115193	0.000882104	0.000589806	0.000822584	0.00105923	0.000775346
Acetyl-CoA	0.0101228	0.00194864	0.00250164	0.000943552	0.00087245	0.00263128	0.00275183	0.00155564	0.000919084	0.0109404	0.000473609	0.00572384	0.000372753	0.000890533	0.00109044	0.00140767	0.00255221	0.000875675	0.00246415	0.000581246
Acetylphosphate	0.0017379	0.00277549	0.000858119	0.00304578	0.00241036	0.00130611	0.00248038	0.001645	0.00158019	0.00135266	0.00370555	0.0011629	0.00193352	0.00228427	0.00193871	0.00211314	0.00174785	0.00216687	0.00121698	0.00265114
Adenine	0.0228288	0.0393994	0.0228191	0.0846674	0.00252228	0.0141147	0.0358825	0.00607089	0.0070917	0.00375941	0.0120514	0.032222	0.00325941	0.0154937	0.00692796	0.00337131	0.0196034	0.0973765	0.00701354	0.00958519
ADP	0.983287	0.306982	0.715112	0.199854	0.676304	0.425865	1.01966	0.221339	1.14664	1.25477	0.446703	1.23358	0.0992044	0.273518	0.170251	0.380631	0.266531	0.267376	0.361538	0.198052
ADP-glucose	0.0111047	0.0196176	0.0086899	0.0192657	0.00748459	0.00732806	0.0151714	0.0189779	0.0136055	0.00821264	0.0272271	0.00959265	0.01714	0.0104789	0.0148957	0.00493167	0.0136268	0.0113639	0.0108345	0.00931326
ADP-ribose	0.441226	0.599955	0.581095	0.598854	0.400584	0.500726	0.443098	1.50695	0.37646	2.624	0.532558	1.67332	1.59399	1.4048	3.90526	0.637236	0.536832	0.246376	0.662309	0.967567
Allantoate and Carbamoyl aspartate	0.00520981	0.0456847	0.0345362	0.0344605	0.0103913	0.00555883	0.0223077	0.0151778	0.00445458	0.00497046	0.059917	0.00873623	0.0158241	0.0115143	0.0170345	0.0138039	0.0578118	0.0266023	0.00514075	0.00498531
AMP	2.74076	3.92015	2.97886	3.11126	3.0654	5.16257	2.79883	5.74857	5.00802	6.13448	5.91391	3.8049	4.79987	7.38482	7.04913	4.26468	3.05274	4.76411	4.12129	6.17187
ATP_1_consistently_present	0.125098	0.0523583	0.117083	0.0262587	0.0850329	0.0695859	0.110138	0.0210805	0.0421192	0.119582	0.0586925	0.123743	0.0155954	0.0322326	0.0382136	0.085495	0.0866392	0.0397847	0.0730509	0.039323
ATP_2_many_missing	0	0.040357	0	0.0119326	0.0472561	0.046026	0	0.0107077	0.0227077	0	0	0	0.0074335	0.0137168	0.0185606	0	0.0370531	0.0271691	0.0355236	0.0155645
Citrate/ Isocitrate_1_dubious	0.0163781	0.00422396	0.00802813	0.00686068	0.00632454	0.0150477	0.00463099	0.00415631	0.00371949	0.00435867	0.00476326	0.00768117	0.00343118	0.00453674	0.0071653	0.00445161	0.0124823	0.00922414	0.0107128	0.00559811
Citrate/ Isocitrate_2_Std	0.21606	0.0152107	0.0283951	0.00627369	0.0136621	0.0111935	0.0834501	0.00360808	0.0495092	0.0898835	0.0167803	0.0772824	0.00396016	0.00708762	0.0101966	0.0237162	0.0166701	0.0155113	0.0167062	0.0107454
CMP	0.0916007	0.0726162	0.0440733	0.0579915	0.0619616	0.0507383	0.0562497	0.0454722	0.0668832	0.0495562	0.0869838	0.116098	0.101528	0.0884602	0.0812321	0.0447213	0.0755034	0.0647092	0.0407042	0.0571527
dAMP	0.00093639	0.0034656	0.00116407	0.00121468	0.00127768	0.000577534	0.00164716	0.0014203	0.0010796	0.00151867	0.00273299	0.00271775	0.00394092	0.00278275	0.00170374	0.00120882	0.00177471	0.00124102	0.00175594	0.00275238
dCMP	0.000899219	0.00208725	0.00132869	0.000711837	0.00171879	0.00112658	0.00244638	0.00183147	0.00103273	0.00104168	0.00480401	0.00151931	0.00245791	0.00115705	0.00214912	0.00184852	0.00261692	0.00106831	0.00250648	0.00201167
Dephospho-CoA	0.0706231	0.060333	0.0277298	0.0572836	0.0148328	0.0230167	0.0449935	0.0425499	0.0239312	0.0179113	0.00284166	0.0349782	0.0333927	0.0420336	0.0276254	0.0260286	0.0949145	0.0518816	0.0216914	0.0590522
dTMP	0.00405353	0.00861967	0.0042782	0.00530752	0.00594579	0.00251489	0.00733887	0.00281065	0.00302726	0.00348519	0.0135546	0.0138679	0.00769704	0.00718713	0.00532491	0.00441207	0.00416313	0.00512964	0.0046021	0.0137834
dUMP	0.00128669	0.0012744	0.000119677	0.000507679	0.00192033	0.00129332	0.00192089	0.000454439	0.00135778	0.00056345	0.00123852	0.00264351	0.00342678	0.000711783	0.000547064	0.00108414	0.000468899	0.000162092	0.0013597	0.000325426
Erythrose-4-phosphate	0.000576814	0.00167808	0.000358657	0.00111926	0.00313007	0.000677995	0.00059812	0.000987644	0.00063588	0.00102235	0.000924773	0.000991639	0.00136014	0.00124945	0.000827474	0.00151911	0.0010817	0.00158014	0.00102186	0.000848449
FAD	0.241662	0.326396	0.238581	0.277303	0.175517	0.279802	0.274074	0.310644	0.275203	0.289848	0.329276	0.257217	0.284733	0.329531	0.257734	0.279026	0.364215	0.339663	0.250165	0.317332
FBP	0.0341265	0.0165906	0.0216401	0.0141233	0	0.0197033	0.0159985	0.0144226	0.0137279	0.0500403	0.0154073	0.02978	0.00867571	0.00830555	0.0108077	0.0309789	0.0181132	0.0140995	0.0186908	0.00806621
Fumarate	0.0443475	0.0440887	0.0269844	0.0385868	0.0351525	0.022213	0.0294959	0.0395389	0.0168153	0.0357582	0.037197	0.0235431	0.0325859	0.0209214	0.0293859	0.0380181	0.0479802	0.0280171	0.0289244	0.0206828
GAP/ DHAP	0.0136901	0.00644072	0.00286523	0.00786843	0.00474188	0.0095782	0.00769989	0.0116286	0.00417583	0.0203074	0.00611203	0.00660548	0.0258826	0.011312	0.0146858	0.0107777	0.00530696	0.00352459	0.0118591	0.00573992
GDP	0.0478111	0.00750243	0.027639	0.00559829	0.0193757	0.022466	0.0308183	0.0126178	0.0626517	0.0527674	0.0175303	0.0602364	0.00515869	0.00586847	0.0125607	0.0189502	0.011003	0.0150587	0.0316924	0.0160849
Glutamate	1.31479	1.79398	1.18811	1.55585	1.62895	1.52117	1.15517	1.69171	1.14993	1.23377	0.979706	1.00861	1.6667	1.16281	1.54083	1.53683	1.88146	1.61614	1.36478	1.27541
Glutaric acid	0.0282126	0.0404261	0.0220152	0.0288946	0.0303318	0.0311689	0.019665	0.0253308	0.0171897	0.0201447	0.035066	0.0197391	0.0338903	0.0288621	0.0326202	0.0275711	0.051287	0.030794	0.0248785	0.0220255
Glutathione disulfide oxidized	7.61554	11.0954	7.86149	6.13363	2.97727	5.33698	7.87818	4.32655	8.7695	5.42529	20.7484	6.70695	10.6514	5.425	7.6386	5.63723	8.37044	7.6113	6.39758	7.19645
Glycerol 3-phosphate	0.79947	1.04012	0.629335	0.774637	0.776215	0.875126	1.22191	1.31518	0.958311	0.77432	1.26265	0.73654	1.19075	1.34808	1.55483	1.36457	1.41321	1.23761	1.40183	1.27066
GMP	0.454473	0.754193	0.515807	0.587172	0.344804	0.650927	0.474128	0.677881	0.605084	0.821887	1.29938	0.912273	1.51759	1.08283	1.26098	0.681157	0.547679	0.662487	0.695024	0.96457
Hexose-phosphate_1_G6P	0.285349	0.137997	0.353141	0.0911404	0.928304	0.177979	0.36239	0.185716	0.326317	0.473246	0.132222	0.16924	0.106211	0.068622	0.0892856	0.339575	0.0752554	0.0812533	0.210131	0.15009
Hexose-phosphate_2_F1P_or_M6P	0.202867	0.113378	0.242136	0.0659943	0.788319	0.159658	0.287856	0.13226	0.269996	0.398689	0.123614	0.147667	0.0813827	0.0545158	0.0563904	0.271894	0.0598869	0.0952175	0.196227	0.109642
Hexose-phosphate_3_F6P	0.247196	0.104104	0.193074	0.0977841	0.462432	0.130763	0.230713	0.132744	0.220655	0.276807	0.136336	0.108233	0.0947806	0.0823767	0.0761024	0.237782	0.140375	0.128143	0.17255	0.139369
IDP	0.153038	0.042304	0.106428	0.0368342	0.0869474	0.0625462	0.141248	0.0363955	0.146941	0.178678	0.0610143	0.162287	0.0173169	0.043812	0.0268761	0.0525279	0.0378757	0.0436907	0.0474056	0.00493197
Inosine	0.0326748	0.0234798	0.002079	0.0251461	0.001075	0.00240548	0.00990605	0.00946275	0.00250291	0.00444945	0.00981244	0.00539422	0.00889899	0.0130499	0.0153853	0.0139333	0.106307	0.0265948	0.00181321	0.012373
Ketoglutarate	0.0162599	0.0168646	0.00677298	0.00520509	0.00542255	0.0109265	0.00520402	0.0100529	0.00442666	0.00688173	0.00237376	0.00655991	0.0147419	0.00722008	0.0102611	0.0124588	0.0172074	0.00620969	0.012792	0.00944435
Lactate	0.0068551	0.0186021	0.0098238	0.0130882	0.0166555	0.0100484	0.00938748	0.0119102	0.00849132	0.0072089	0.0115217	0.0102576	0.0120198	0.00884095	0.0126108	0.0129921	0.0131819	0.0118654	0.00870486	0.010224
Malate	0.74741	0.842392	0.533008	0.640296	0.640643	0.352729	0.558905	0.642613	0.39152	0.640213	0.50037	0.470298	0.637762	0.443858	0.382587	0.775191	0.746188	0.520512	0.624769	0.396978
N-acetyl-glucosamine-1-phosphate	0.276369	0.256595	0.093221	0.230247	0.0836944	0.0971345	0.171518	0.197121	0.176408	0.118296	0.198935	0.0871513	0.268142	0.288933	0.205567	0.319266	0.621256	0.378152	0.324775	0.2681
NAD	9.03822	8.15532	6.9208	5.74843	6.35039	10.8484	7.09036	6.95879	7.89473	6.75502	6.38602	7.71729	7.49642	7.72565	5.62456	5.80879	10.308	6.99112	7.21225	7.95269
NADH	1.02863	0.938298	0.945455	0.84149	0.453444	0.933467	1.30767	0.755852	0.672266	1.06238	0.349844	0.749087	0.24	0.499822	0.328638	0.933057	0.804058	0.677786	0.522372	0.766976
NADP	0.225326	0.0991463	0.176981	0.0662724	0.119478	0.186143	0.133216	0.124831	0.410742	0.417994	0.174932	0.365573	0.111705	0.194723	0.114489	0.187189	0.11426	0.0867319	0.203363	0.167139
NADPH	0.00696417	0.0113148	0.00718599	0.00756856	0.00481768	0.0118637	0.0603629	0.00547707	0.00258631	0.00764883	0.00563097	0.0117423	0.0035075	0.000702315	0.00385057	0.0148287	0.0013248	0.0103814	0.0139894	0.00352065
Orotate	0.00207286	0.00392832	0.00319148	0.00359682	0.0017776	0.00221432	0.00207908	0.00203792	0.000832409	0.00134019	0.00382201	0.00239394	0.00600001	0.00397871	0.00550372	0.00336763	0.00676352	0.00502609	0.00126099	0.00181399
Phosphoenolpyruvate_1_maybe23PG	0.000300437	0.000999872	0.000842964	0.00128065	0.000393065	0.000819151	0.000145124	0.00182018	0.000432643	0.000174342	0.00285416	0.000718417	0.00141425	0.000655639	0.000629755	0.000463315	0.00170858	0.00133235	0.000937193	0.00130788
Phosphoenolpyruvate_2_Std	0.000828434	0.00240051	0.0005568	0.000730603	0.000469118	0.00123297	0.000327843	0.000503857	0.000585654	0.000373269	0.000542522	0.00143504	0.000329609	0.000821797	0.000595778	0.000837006	0.00099851	0.000526495	0.000831605	0.00167437
Phosphogluconic acid	0.0023779	0.00586249	0.00391036	0.00406706	0.00344037	0.00224328	0.00432996	0.00232504	0.00332906	0.00240746	0.00413311	0.0014263	0.00279345	0.00264926	0.00316122	0.00212793	0.00430147	0.00379587	0.00491679	0.00322328
Phosphoserine	0.000712597	0.000389332	0.000289673	0.000474295	0.00114789	0.000339753	0.000167791	0.000752659	0.000346843	0.000154189	0.00041621	0.000985764	0.000108222	0.000453219	0.000374234	0.000212581	0.00127262	0.000413547	0.000256702	0.000321116
PRPP	0.00463083	0.00758176	0.00160321	0.00551098	0.00140368	0.00264442	0.00181012	0.0053028	0.00375098	0.00318035	0.00452903	0.0028665	0.00587094	0.00410615	0.00306846	0.00894669	0.00427603	0.00429305	0.00338041	0.00550443
Ribose-5-phosphate	0.0682486	0.0279862	0.0194601	0.0441021	0.00942292	0.022293	0.0240038	0	0.0100146	0.0572381	0.0076841	0.0369352	0.0460097	0.0548552	0	0.0268443	0	0.0388556	0.0342687	0.0203706
Ribulose-5-phosphate	0.033158	0.0174036	0.00616586	0.0230222	0.00723919	0.009221	0.0101449	0.0190441	0.00869835	0.0189628	0.014803	0.0107965	0.0437661	0.0186264	0.0282869	0.0221751	0.0115047	0.00648031	0.0193643	0.0119411
Sedoheptulose-phosphate	0.117867	0.0905518	0.172815	0.0931316	0.408956	0.0709477	0.149191	0.0998	0.158045	0.251979	0.107467	0.058159	0.139329	0.0994277	0.0945883	0.0851447	0.0816541	0.102524	0.109702	0.0971523
Sialic acid	0.205473	0.363462	0.309469	0.290173	0.278965	0.364784	1.03402	0.468057	0.404546	0.283267	0.450435	1.03408	1.15532	0.705888	0.515321	1.19433	1.31864	1.27927	0.724222	1.19805
Succinate	1.2713	2.23507	2.44132	2.3145	2.23678	2.39201	1.84698	2.97218	1.79054	2.18075	2.53453	1.48335	1.8333	2.2564	2.39403	2.22133	3.04652	2.33992	2.06168	2.18993
UDP	0.163768	0.0376241	0.0854518	0.0138535	0.0538128	0.0516815	0.109974	0.0349319	0.110668	0.0911316	0.0189285	0.125747	0.0157119	0.0356198	0.0172428	0.0406991	0.0345048	0.028393	0.0427336	0.0269747
UDP-D-glucose	27.826	22.6109	29.5646	33.7794	29.5084	24.871	27.781	28.9244	25.1494	23.7578	21.5932	27.0857	22.1926	24.5687	22.0316	27.2057	22.4762	28.4719	28.5135	22.37
UDP-D-glucuronate_1	0.0047579	0.0016593	0.00519321	0.00385599	0.00329713	0.00228072	0.00595839	0.00398769	0.00414054	0.0082663	0.00265314	0.0043512	0.00303821	0.00179039	0.00211695	0.00396926	0.00193528	0.00270737	0.00454428	0.00279336
UDP-D-glucuronate_2	2.03984	1.81525	1.49513	1.67974	1.41608	1.40461	1.86707	1.46833	2.08316	1.63687	1.45425	1.81097	0.856454	1.44881	2.01861	1.55431	1.21017	1.59276	1.78205	2.01515
UDP-N-acetyl-glucosamine	14.1641	14.4206	14.6927	12.8895	16.4274	11.4763	13.4966	12.6771	13.5807	14.3611	11.5793	13.4354	13.9412	15.1105	14.9333	15.4411	13.912	11.6143	13.7057	15.1247
UMP	1.00764	0.934027	0.625971	0.543429	0.792115	0.902987	0.907496	0.642355	1.36573	1.1888	0.969019	1.05191	1.76473	1.19442	0.699698	0.587877	0.685408	0.656714	0.531859	1.22886
UTP	0.0630042	0.0211968	0.0389321	0.00751365	0.0156623	0.0196396	0.0379966	0.00889515	0.00839364	0.024172	0.00987307	0.0326531	0.00475744	0.00864137	0.00581221	0.019247	0.023152	0.00796386	0.0218895	0.00691315
Xanthosine	0.0959346	0.122794	0.0350045	0.126932	0.0288899	0.0797659	0.139089	0.322985	0.152279	0.0795728	0.146143	0.053972	0.10949	0.136644	0.283618	0.303727	0.303601	0.261363	0.44492	0.178838
acetoacetate_NG	0.000106771	0.000184107	0.000224646	0.000107363	5.1082e-05	8.49964e-05	0.000139319	0.000110332	0.000177285	0.000152712	0.00131357	0.000118375	0.000156041	9.3257e-05	9.39883e-05	0.000110784	0.000135761	0.000128546	0.000159021	0.000148971
Aconitate_NG	0.0108113	0.00178425	0.00189609	0.00267006	0.00326747	0.00245978	0.00284167	0.00180253	0.00240625	0.00532529	0.00193337	0.00326863	0.00210906	0.00237914	0.00185226	0.00298986	0.00236051	0.0024203	0.00277596	0.00187783
CoA_NG	0.0137638	0.00930196	0.0131506	0.00566427	0.00974741	0.0104786	0.0169085	0.00649124	0.0131127	0.0195244	0.00412549	0.024184	0.0018839	0.00913293	0.00630246	0.0156574	0.0101225	0.00719747	0.0116508	0.00910347
Deoxyinosine_NG	0.00176294	0.0016467	0.000527758	0.00119581	0.000524003	0.000675669	0.000979382	0.000333417	0.000896923	0.000141069	0.000791999	0.000365873	0.000808337	0.000696539	0.000775813	0.000231126	0.00183452	0.00105816	0.00112888	0.00116225
Deoxyribose-phosphate_NG	0.00130796	0.00197186	0.000514693	0.00111897	0.00121481	0.00162667	0.00283545	0.00106409	0.000696821	0.000902915	0.00169391	0.000901497	0.00145461	0.000664539	0.0010974	0.000435619	0.000769098	0.00117261	0.00156249	0.00133651
Flavin mononucleotide_NG	0.0135127	0.00418733	0.00501224	0.00647182	0.00272547	0.00269849	0.00639155	0.00200907	0.0047555	0.00417712	0.00284464	0.00526839	0.0030223	0.00384882	0.00270421	0.00638298	0.00957795	0.00482951	0.00314807	0.00393487
Glucono-lactone_NG	0.000221004	0.00112996	0.000432643	0.000602893	0.000526411	0.000412657	0.000565709	0.000687307	0.00016708	0.000402169	0.000518419	0.000156567	0.00104348	0.000638787	0.000289088	0.000745421	0.00176141	0.000430273	0.000635045	0.000685411
Glutamine_NG	0.00351054	0.00129937	0.00022278	0.000679638	0.000650376	0.00064381	0.000190044	0.00105088	0.000289765	0.000218903	0.000501191	0.000905653	0.00125794	0.00155356	0.00088986	0.000384639	0.00197648	0.00172419	0.000734004	0.000663049
Glutathione reduced_1_large_NG	4.24713	5.1452	4.74825	5.60027	7.41513	9.17403	5.39033	6.02087	4.94241	5.58486	0.0365794	5.78259	5.60883	5.14097	5.25614	6.10291	5.77405	6.28637	5.77459	5.80595
Glutathione reduced_2_Std_tiny_NG	0.0127573	0.00416866	0.00569193	0.0101097	0.0108973	0.0132729	0.00952818	0.00827713	0.00671351	0.0123247	0.0101186	0.00605574	0.0110088	0.00638768	0.00499825	0.0184548	0.00749257	0.00769239	0.00968917	0.00745308
Glutathione reduced_3_Std_tiny_NG	0.0022304	0.00433293	0.00383892	0.00498434	0.00346204	0.0042218	0.00428158	0.00406484	0.00414375	0.00550756	0.00149885	0.00340722	0.00400744	0.00316979	0.00730686	0.00554948	0.0048626	0.00199811	0.0067276	0.0056495
GTP_NG	0.00488873	0.00769155	0.00718569	0.00695698	0.00584186	0.00899822	0.00861182	0.00406151	0.00536113	0.0073661	0.00422157	0.0072779	0.00470027	0.00420745	0.00339766	0.00531272	0.00491376	0.00303954	0.00814258	0.00501231
Thymidine_NG	0.00109819	0.0030443	0.00119953	0.00290009	0.00245967	0.00143354	0.00107641	0.0015154	0.00192426	0.00139456	0.00215841	0.000950079	0.000796742	0.00151872	0.00323981	0.00199738	0.00339235	0.00213267	0.00124118	0.00411133
Uracil_NG	0.00147394	0.00242921	0.00229656	0.00280675	0.00144576	0.000547767	0.00104248	0.000854116	0.000612261	0.000450985	0.00445779	0.00161132	0.00136176	0.00089593	0.00101504	0.00250089	0.00247948	0.00379738	0.00175027	0.00130829
Uridine_NG	0.00174606	0.00255557	0.00155722	0.00357953	0.000935574	0.00126471	0.00185649	0.00435358	0.00215111	0.00162971	0.00227064	0.00100919	0.00113255	0.00353524	0.00214871	0.00361207	0.00412089	0.00432622	0.00351172	0.0029303
Xanthine_NG	0.00243865	0.00257902	0.00156909	0.00145153	0.000493708	0.00253175	0.00177155	0.0010299	0.000611824	0.0014601	0.00513069	0.00254011	0.0038745	0.00440514	0.00791598	0.00118349	0.00316656	0.00176996	0.00272644	0.00110744

## Sheet: barplots
Class	high	low	SD_high	SD_low
Sample
Alanine-CBZ	1.15623	1	0.454757	0.177291
Arginine-CBZ	1.06152	1	0.653074	0.35035
Asparagine-CBZ	1.01013	1	0.140443	0.129911
Aspartate-CBZ	0.997056	1	0.322444	0.193957
Cysteine-CBZ_1_small	0.957796	1	0.39647	0.397509
Cysteine-CBZ_2_large	1.02203	1	0.30287	0.166794
Cysteine-CBZ_3_Std_small	0.972849	1	0.509932	0.73167
Cysteine-CBZ_4_Std_small	1.26408	1	0.671303	0.88801
Cysteine-CBZ_5_Std_small	1.65368	1	1.05555	0.766633
Cysteine-CBZ_6_small	1.09269	1	0.559464	0.677405
Glutamate-CBZ	1.07638	1	0.185566	0.0896838
Glutamine-CBZ_1_Std_small	0.256237	1	0.100646	0.930207
Glutamine-CBZ_2_large_stable	0.936299	1	0.182515	0.214133
Glycine-CBZ_1_stable	1.31566	1	0.499112	0.258153
Glycine-CBZ_2_Std_unstable	1.54831	1	0.638376	0.739935
Histidine-CBZ	1.07789	1	0.226937	0.201631
Isoleucine/Leucine-CBZ	0.915873	1	0.14323	0.0996076
Lysine-CBZ	0.910979	1	0.0986955	0.0894441
Methionine-CBZ	1.01747	1	0.207867	0.16681
Ornithine-CBZ	0.864973	1	0.131665	0.198261
Phenylalanine-CBZ	1.00209	1	0.160409	0.15076
Proline-CBZ	1.09466	1	0.237999	0.149823
Serine-CBZ	0.981462	1	0.148627	0.190141
Threonine-CBZ	0.907552	1	0.175468	0.184115
Tryptophan-CBZ	0.872253	1	0.17042	0.132033
Tyrosine-CBZ	1.00801	1	0.197819	0.178334
Valine-CBZ	0.927009	1	0.15749	0.172923
2/3-phosphoglycerate	0.800781	1	0.357012	0.473488
Acetoacetyl-CoA	1.05313	1	0.477019	0.241932
Acetyl-CoA	1.03431	1	0.91004	1.18463
Acetylphosphate	0.835048	1	0.227309	0.391344
Adenine	1.17311	1	2.07524	0.803093
ADP	1.03744	1	0.672746	0.782621
ADP-glucose	0.793898	1	0.329251	0.417344
ADP-ribose	1.20705	1	1.54621	0.473348
Allantoate and Carbamoyl aspartate	0.680656	1	0.74156	0.765304
AMP	1.17206	1	0.518417	0.197224
ATP_1_consistently_present	1.05057	1	0.485512	0.626408
ATP_2_many_missing	1.85089	1	1.82546	1.02319
Citrate/ Isocitrate_1_dubious	1.15158	1	0.69696	0.433756
Citrate/ Isocitrate_2_Std	0.786392	1	0.49765	1.3909
CMP	0.707716	1	0.175964	0.205334
dAMP	0.702002	1	0.244951	0.472061
dCMP	0.970136	1	0.38263	0.483734
Dephospho-CoA	1.23016	1	0.937735	0.494034
dTMP	0.676818	1	0.372794	0.349762
dUMP	0.745522	1	0.576986	0.675823
Erythrose-4-phosphate	0.850909	1	0.369843	0.555926
FAD	1.09904	1	0.118479	0.168508
FBP	1.27477	1	0.708862	0.627899
Fumarate	0.949743	1	0.355946	0.199037
GAP/ DHAP	1.03772	1	0.769614	0.567376
GDP	1.29777	1	0.803914	0.921964
Glutamate	1.0547	1	0.229927	0.197276
Glutaric acid	0.899869	1	0.323481	0.202192
Glutathione disulfide oxidized	0.788773	1	0.216624	0.487971
Glycerol 3-phosphate	1.18877	1	0.218296	0.205957
GMP	0.900287	1	0.37769	0.229572
Hexose-phosphate_1_G6P	1.18176	1	0.768003	0.663888
Hexose-phosphate_2_F1P_or_M6P	1.23233	1	0.763364	0.749144
Hexose-phosphate_3_F6P	1.27068	1	0.53059	0.476918
IDP	0.964229	1	0.643611	0.729399
Inosine	1.70241	1	3.04981	0.619011
Ketoglutarate	1.07701	1	0.520896	0.540182
Lactate	0.877299	1	0.218289	0.262912
Malate	1.00899	1	0.365634	0.173739
N-acetyl-glucosamine-1-phosphate	1.31582	1	0.709644	0.412449
NAD	1.09357	1	0.223302	0.152692
NADH	1.41685	1	0.436102	0.355762
NADP	1.32072	1	0.925821	0.473085
NADPH	2.02752	1	2.29402	0.578085
Orotate	0.712017	1	0.398818	0.309339
Phosphoenolpyruvate_1_maybe23PG	0.902571	1	0.655252	0.620925
Phosphoenolpyruvate_2_Std	0.956706	1	0.585128	0.654054
Phosphogluconic acid	1.02057	1	0.413377	0.314339
Phosphoserine	0.821909	1	0.727805	0.592905
PRPP	1.04829	1	0.486871	0.468532
Ribose-5-phosphate	0.74909	1	0.556281	0.714316
Ribulose-5-phosphate	0.68707	1	0.283832	0.574094
Sedoheptulose-phosphate	0.890351	1	0.28089	0.541702
Sialic acid	1.62244	1	0.736666	0.299704
Succinate	1.0972	1	0.19906	0.203105
UDP	0.968227	1	0.380905	0.917108
UDP-D-glucose	1.00454	1	0.142262	0.114571
UDP-D-glucuronate_1	1.2281	1	0.484083	0.342505
UDP-D-glucuronate_2	1.03808	1	0.176129	0.218042
UDP-N-acetyl-glucosamine	0.957552	1	0.105302	0.0901355
UMP	0.966348	1	0.442689	0.286467
UTP	0.979805	1	0.597339	0.801107
Xanthosine	1.96696	1	0.927494	0.545729
acetoacetate_NG	0.685476	1	0.365419	1.06352
Aconitate_NG	0.901303	1	0.314956	0.642999
CoA_NG	1.23297	1	0.410116	0.679127
Deoxyinosine_NG	1.05487	1	0.806655	0.392201
Deoxyribose-phosphate_NG	1.03532	1	0.551655	0.369464
Flavin mononucleotide_NG	1.10178	1	0.715195	0.483438
Glucono-lactone_NG	1.18805	1	0.824457	0.580584
Glutamine_NG	0.724704	1	0.620019	0.733611
Glutathione reduced_1_large_NG	1.25426	1	0.24011	0.400523
Glutathione reduced_2_Std_tiny_NG	1.23273	1	0.467975	0.361118
Glutathione reduced_3_Std_tiny_NG	1.22859	1	0.32873	0.409229
GTP_NG	1.08311	1	0.337141	0.237783
Thymidine_NG	1.08616	1	0.619816	0.481297
Uracil_NG	0.801303	1	0.600683	0.560577
Uridine_NG	1.45873	1	0.58437	0.47079
Xanthine_NG	0.642496	1	0.393737	0.431904

## Sheet: ttest & summary
compoundId	Compound_alternative_name	Ratio(high/low)	SD_high	RSD_high	SD_low	RSD_low		p-value	q-value
CMP	CMP	0.707716	0.175964	0.248637	0.205334	0.205334		0.0030668	0.325081
Xanthosine	Xanthosine	1.96696	0.927494	0.471536	0.545729	0.545729		0.0108285	0.57391
Sialic acid	Sialic acid	1.62244	0.736666	0.454047	0.299704	0.299704		0.0293756	0.618359
NADH	NADH	1.41685	0.436102	0.307797	0.355762	0.355762		0.0308679	0.618359
Glutamine-CBZ_1_Std_small	Glutamine_1	0.256237	0.100646	0.392784	0.930207	0.930207		0.0325535	0.618359
Lysine-CBZ	Lysine	0.910979	0.0986955	0.10834	0.0894441	0.0894441		0.0487815	0.618359
dTMP	dTMP	0.676818	0.372794	0.550805	0.349762	0.349762		0.0609075	0.618359
Glycerol 3-phosphate	Glycerol-3-phosphate	1.18877	0.218296	0.183632	0.205957	0.205957		0.0621167	0.618359
Xanthine_NG	Xanthine	0.642496	0.393737	0.612824	0.431904	0.431904		0.0689444	0.618359
Uridine_NG	Uridine	1.45873	0.58437	0.400603	0.47079	0.47079		0.0691148	0.618359
Tryptophan-CBZ	Tryptophan	0.872253	0.17042	0.195379	0.132033	0.132033		0.077277	0.618359
Orotate	Orotate	0.712017	0.398818	0.560125	0.309339	0.309339		0.0879411	0.618359
Ornithine-CBZ	Ornithine	0.864973	0.131665	0.152219	0.198261	0.198261		0.089613	0.618359
Glycine-CBZ_1_stable	Glycine_1	1.31566	0.499112	0.379363	0.258153	0.258153		0.0925718	0.618359
Glycine-CBZ_2_Std_unstable	Glycine_2	1.54831	0.638376	0.412304	0.739935	0.739935		0.092934	0.618359
dAMP	dAMP	0.702002	0.244951	0.348932	0.472061	0.472061		0.0933372	0.618359
Glutathione reduced_1_large_NG	Glutathione (reduced)_1	1.25426	0.24011	0.191435	0.400523	0.400523		0.102246	0.637535
Cysteine-CBZ_5_Std_small	Cysteine_5	1.65368	1.05555	0.638303	0.766633	0.766633		0.130488	0.737047
Isoleucine/Leucine-CBZ	Isoleucine/Leucine	0.915873	0.14323	0.156387	0.0996076	0.0996076		0.144668	0.737047
FAD	FAD	1.09904	0.118479	0.107802	0.168508	0.168508		0.145764	0.737047
Ribulose-5-phosphate	Ribulose-5-phosphate	0.68707	0.283832	0.413105	0.574094	0.574094		0.146019	0.737047
Glutathione reduced_3_Std_tiny_NG	Glutathione (reduced)_3	1.22859	0.32873	0.267567	0.409229	0.409229		0.185357	0.832794
NADPH	NADPH	2.02752	2.29402	1.13144	0.578085	0.578085		0.19921	0.832794
ATP_2_many_missing	ATP_2	1.85089	1.82546	0.986259	1.02319	1.02319		0.214806	0.832794
Glutathione reduced_2_Std_tiny_NG	Glutathione (reduced)_2	1.23273	0.467975	0.379625	0.361118	0.361118		0.229081	0.832794
Glutathione disulfide oxidized	Glutathione disulfide (oxidized)	0.788773	0.216624	0.274635	0.487971	0.487971		0.233958	0.832794
ADP-glucose	ADP-glucose	0.793898	0.329251	0.414728	0.417344	0.417344		0.235977	0.832794
N-acetyl-glucosamine-1-phosphate	N-acetylglucosamine-1-phosphate	1.31582	0.709644	0.539317	0.412449	0.412449		0.23941	0.832794
UDP-D-glucuronate_1	UDP-glucuronate_1	1.2281	0.484083	0.394174	0.342505	0.342505		0.239555	0.832794
Hexose-phosphate_3_F6P	Hexose phosphate_3	1.27068	0.53059	0.417564	0.476918	0.476918		0.245775	0.832794
Glutamate-CBZ	Glutamate_1	1.07638	0.185566	0.172397	0.0896838	0.0896838		0.262256	0.832794
Acetylphosphate	Acetylphosphate	0.835048	0.227309	0.272211	0.391344	0.391344		0.264158	0.832794
Threonine-CBZ	Threonine	0.907552	0.175468	0.193342	0.184115	0.184115		0.26542	0.832794
Lactate	Lactate	0.877299	0.218289	0.24882	0.262912	0.262912		0.271069	0.832794
NAD	NAD	1.09357	0.223302	0.204195	0.152692	0.152692		0.288441	0.832794
Succinate	Succinate	1.0972	0.19906	0.181426	0.203105	0.203105		0.294058	0.832794
Proline-CBZ	Proline	1.09466	0.237999	0.217419	0.149823	0.149823		0.301238	0.832794
2/3-phosphoglycerate	2/3-phosphoglycerate	0.800781	0.357012	0.445829	0.473488	0.473488		0.302113	0.832794
Alanine-CBZ	Alanine	1.15623	0.454757	0.393312	0.177291	0.177291		0.331983	0.832794
Valine-CBZ	Valine	0.927009	0.15749	0.16989	0.172923	0.172923		0.336791	0.832794
NADP	NADP	1.32072	0.925821	0.700994	0.473085	0.473085		0.34224	0.832794
UDP-N-acetyl-glucosamine	UDP-N-acetylglucosamine	0.957552	0.105302	0.10997	0.0901355	0.0901355		0.345677	0.832794
AMP	AMP	1.17206	0.518417	0.442314	0.197224	0.197224		0.346726	0.832794
Allantoate and Carbamoyl aspartate	Allantoate/Carbamoylaspartate	0.680656	0.74156	1.08948	0.765304	0.765304		0.355859	0.832794
CoA_NG	CoA	1.23297	0.410116	0.332623	0.679127	0.679127		0.365372	0.832794
FBP	Fructose biphosphate	1.27477	0.708862	0.556068	0.627899	0.627899		0.370972	0.832794
Glutamine_NG	Glutamine_3	0.724704	0.620019	0.855547	0.733611	0.733611		0.37673	0.832794
dUMP	dUMP	0.745522	0.576986	0.773935	0.675823	0.675823		0.377114	0.832794
Ribose-5-phosphate	Ribose-5-phosphate	0.74909	0.556281	0.742608	0.714316	0.714316		0.392371	0.837851
acetoacetate_NG	Acetoacetate	0.685476	0.365419	0.533088	1.06352	1.06352		0.395213	0.837851
Glutaric acid	Glutaric acid	0.899869	0.323481	0.359476	0.202192	0.202192		0.417384	0.867503
Histidine-CBZ	Histidine	1.07789	0.226937	0.210538	0.201631	0.201631		0.427741	0.870653
GDP	GDP	1.29777	0.803914	0.61946	0.921964	0.921964		0.451413	0.870653
Uracil_NG	Uracil	0.801303	0.600683	0.749633	0.560577	0.560577		0.454332	0.870653
Cysteine-CBZ_4_Std_small	Cysteine_4	1.26408	0.671303	0.531058	0.88801	0.88801		0.462835	0.870653
Glutamine-CBZ_2_large_stable	Glutamine_2	0.936299	0.182515	0.194932	0.214133	0.214133		0.483209	0.870653
GMP	GMP	0.900287	0.37769	0.419522	0.229572	0.229572		0.484737	0.870653
Erythrose-4-phosphate	Erythrose-4-phosphate	0.850909	0.369843	0.434645	0.555926	0.555926		0.489169	0.870653
Inosine	Inosine	1.70241	3.04981	1.79146	0.619011	0.619011		0.492123	0.870653
Hexose-phosphate_2_F1P_or_M6P	Hexose phosphate_2	1.23233	0.763364	0.619447	0.749144	0.749144		0.500886	0.870653
Dephospho-CoA	Dephospho-CoA	1.23016	0.937735	0.762289	0.494034	0.494034		0.501036	0.870653
GTP_NG	GTP	1.08311	0.337141	0.311272	0.237783	0.237783		0.532133	0.901392
Phosphoserine	Phosphoserine	0.821909	0.727805	0.885506	0.592905	0.592905		0.556035	0.901392
Glucono-lactone_NG	Gluconolactone	1.18805	0.824457	0.69396	0.580584	0.580584		0.562705	0.901392
Citrate/ Isocitrate_1_dubious	Citrate/Isocitrate_1	1.15158	0.69696	0.605219	0.433756	0.433756		0.566518	0.901392
Glutamate	Glutamate_2	1.0547	0.229927	0.218003	0.197276	0.197276		0.575113	0.901392
Sedoheptulose-phosphate	Sedoheptulose phosphate	0.890351	0.28089	0.315483	0.541702	0.541702		0.576892	0.901392
Hexose-phosphate_1_G6P	Hexose phosphate_1	1.18176	0.768003	0.649878	0.663888	0.663888		0.578251	0.901392
Citrate/ Isocitrate_2_Std	Citrate/Isocitrate_2	0.786392	0.49765	0.632827	1.3909	1.3909		0.656175	0.968013
Aconitate_NG	Aconitate_NG	0.901303	0.314956	0.349445	0.642999	0.642999		0.67001	0.968013
UDP-D-glucuronate_2	UDP-glucuronate	1.03808	0.176129	0.169668	0.218042	0.218042		0.672599	0.968013
ADP-ribose	ADP-ribose	1.20705	1.54621	1.28098	0.473348	0.473348		0.693545	0.968013
Fumarate	Fumarate	0.949743	0.355946	0.374782	0.199037	0.199037		0.701327	0.968013
Flavin mononucleotide_NG	Flavin mononucleotide	1.10178	0.715195	0.649124	0.483438	0.483438		0.713609	0.968013
Thymidine_NG	Thymidine	1.08616	0.619816	0.570648	0.481297	0.481297		0.732466	0.968013
Phosphoenolpyruvate_1_maybe23PG	Phosphoenolpyruvate_1	0.902571	0.655252	0.725984	0.620925	0.620925		0.73683	0.968013
Cysteine-CBZ_6_small	Cysteine-CBZ_6	1.09269	0.559464	0.512005	0.677405	0.677405		0.742508	0.968013
Ketoglutarate	Ketoglutarate	1.07701	0.520896	0.483651	0.540182	0.540182		0.749288	0.968013
Acetoacetyl-CoA	Acetoacetyl-CoA	1.05313	0.477019	0.452954	0.241932	0.241932		0.757043	0.968013
Arginine-CBZ	Arginine-CBZ	1.06152	0.653074	0.615227	0.35035	0.35035		0.795921	0.968013
Adenine	Adenine	1.17311	2.07524	1.769	0.803093	0.803093		0.809957	0.968013
Serine-CBZ	Serine-CBZ	0.981462	0.148627	0.151434	0.190141	0.190141		0.81082	0.968013
Cysteine-CBZ_1_small	Cysteine-CBZ_1	0.957796	0.39647	0.41394	0.397509	0.397509		0.814785	0.968013
PRPP	PRPP	1.04829	0.486871	0.464443	0.468532	0.468532		0.823751	0.968013
Methionine-CBZ	Methionine-CBZ	1.01747	0.207867	0.204299	0.16681	0.16681		0.838147	0.968013
UMP	UMP	0.966348	0.442689	0.458105	0.286467	0.286467		0.842322	0.968013
ATP_1_consistently_present	ATP_1	1.05057	0.485512	0.462141	0.626408	0.626408		0.842349	0.968013
Cysteine-CBZ_2_large	Cysteine-CBZ_2	1.02203	0.30287	0.29634	0.166794	0.166794		0.842561	0.968013
Deoxyinosine_NG	Deoxyinosine	1.05487	0.806655	0.764696	0.392201	0.392201		0.849588	0.968013
Deoxyribose-phosphate_NG	Deoxyribose-phosphate	1.03532	0.551655	0.532836	0.369464	0.369464		0.868292	0.968013
Asparagine-CBZ	Asparagine-CBZ	1.01013	0.140443	0.139034	0.129911	0.129911		0.868843	0.968013
Phosphoenolpyruvate_2_Std	Phosphoenolpyruvate_2	0.956706	0.585128	0.611607	0.654054	0.654054		0.877767	0.968013
dCMP	dCMP	0.970136	0.38263	0.394408	0.483734	0.483734		0.880007	0.968013
Phosphogluconic acid	Phosphogluconic acid	1.02057	0.413377	0.405044	0.314339	0.314339		0.901695	0.968013
GAP/ DHAP	GAP/ DHAP	1.03772	0.769614	0.741637	0.567376	0.567376		0.902093	0.968013
IDP	IDP	0.964229	0.643611	0.667488	0.729399	0.729399		0.908713	0.968013
ADP	ADP	1.03744	0.672746	0.648464	0.782621	0.782621		0.909925	0.968013
UDP	UDP	0.968227	0.380905	0.393405	0.917108	0.917108		0.921079	0.968013
Cysteine-CBZ_3_Std_small	Cysteine-CBZ_3_Std	0.972849	0.509932	0.524164	0.73167	0.73167		0.924367	0.968013
Tyrosine-CBZ	Tyrosine-CBZ	1.00801	0.197819	0.196247	0.178334	0.178334		0.925305	0.968013
UDP-D-glucose	UDP-D-glucose	1.00454	0.142262	0.141619	0.114571	0.114571		0.938197	0.968013
Acetyl-CoA	Acetyl-CoA	1.03431	0.91004	0.879853	1.18463	1.18463		0.942901	0.968013
Malate	Malate	1.00899	0.365634	0.362376	0.173739	0.173739		0.945101	0.968013
UTP	UTP	0.979805	0.597339	0.609651	0.801107	0.801107		0.949749	0.968013
Phenylalanine-CBZ	Phenylalanine-CBZ	1.00209	0.160409	0.160074	0.15076	0.15076		0.976349	0.980534
Aspartate-CBZ	Aspartate-CBZ	0.997056	0.322444	0.323396	0.193957	0.193957		0.980534	0.980534
