# Supplementary material for: Sialic Acid Metabolism: A Key Player in Breast Cancer Metastasis Revealed by Metabolomics
Source: Front Oncol. 2018 May 28;8:174. doi: 10.3389/fonc.2018.00174 (PMC5985449; doi:10.3389/fonc.2018.00174)
Supplement: Data Sheet 2 — Quantification data for UDP-N-acetylglucosamine, sialic acid, and CMP-sialic acid in 4T1, 4T07, and 67NR cell lines. [file data_sheet_2.xlsx]

## Sheet: fullmethod_AreaTop(unlabeled)
medMz	medRt	compound		TQS-Shao-20170612-full-005_Round2_Time0_Well4_4T1	TQS-Shao-20170612-full-008_Round1_Time0_Well1_4T1	TQS-Shao-20170612-full-012_Round2_Time0_Well1_4T1	TQS-Shao-20170612-full-016_Round1_Time0_Well4_4T1	TQS-Shao-20170612-full-006_Round1_Time0_Well2_4T07	TQS-Shao-20170612-full-009_Round2_Time0_Well2_4T07	TQS-Shao-20170612-full-011_Round1_Time0_Well5_4T07	TQS-Shao-20170612-full-014_Round2_Time0_Well5_4T07	TQS-Shao-20170612-full-007_Round1_Time0_Well3_67NR	TQS-Shao-20170612-full-010_Round2_Time0_Well6_67NR	TQS-Shao-20170612-full-013_Round2_Time0_Well3_67NR	TQS-Shao-20170612-full-015_Round1_Time0_Well6_67NR
				4T1	4T1	4T1	4T1	4T07	4T07	4T07	4T07	67NR	67NR	67NR	67NR
192.83	0.0226542	PIPES	PIPES	834731	825344	801195	428160	829269	858283	882517	682069	846848	1044651	766720	369685
385	0.105216	UDPNacetylglucosamine	UDPNacetylglucosamine	671915	335787	490773	290795	616021	880640	472149	782592	87920	74522.7	196715	140832
86.9	0.0153916	Nacetylneuraminate	Nacetylneuraminate	445845	256085	333611	322475	280107	136363	259328	148293	465323	467925	610304	653397
78.68	0.101516	CMP	CMP(CMP-sialic acid)	77914.7	35405.3	61626.7	35298.7	14935.3	23593.3	8117	26466.7	37366.7	22324	31652	29220

## Sheet: PIPES-scaled
medMz	medRt	compound		TQS-Shao-20170612-full-005_Round2_Time0_Well4_4T1	TQS-Shao-20170612-full-008_Round1_Time0_Well1_4T1	TQS-Shao-20170612-full-012_Round2_Time0_Well1_4T1	TQS-Shao-20170612-full-016_Round1_Time0_Well4_4T1	TQS-Shao-20170612-full-006_Round1_Time0_Well2_4T07	TQS-Shao-20170612-full-009_Round2_Time0_Well2_4T07	TQS-Shao-20170612-full-011_Round1_Time0_Well5_4T07	TQS-Shao-20170612-full-014_Round2_Time0_Well5_4T07	TQS-Shao-20170612-full-007_Round1_Time0_Well3_67NR	TQS-Shao-20170612-full-010_Round2_Time0_Well6_67NR	TQS-Shao-20170612-full-013_Round2_Time0_Well3_67NR	TQS-Shao-20170612-full-015_Round1_Time0_Well6_67NR
				4T1	4T1	4T1	4T1	4T07	4T07	4T07	4T07	67NR	67NR	67NR	67NR
192.83	0.0226542	PIPES	PIPES	1	1	1	1	1	1	1	1	1	1	1	1
385	0.105216	UDPNacetylglucosamine	UDPNacetylglucosamine	0.804948	0.406845	0.612552	0.679173	0.742848	1.02605	0.535003	1.14738	0.10382	0.0713374	0.256567	0.380951
86.9	0.0153916	Nacetylneuraminate	Nacetylneuraminate	0.534119	0.310277	0.416392	0.753164	0.337775	0.158879	0.29385	0.217417	0.549476	0.447925	0.795993	1.76744
78.68	0.101516	CMP	CMP(CMP-sialic acid)	0.0933411	0.0428977	0.0769185	0.0824427	0.0180102	0.027489	0.00919755	0.0388035	0.0441244	0.0213698	0.0412823	0.0790402

## Sheet: barplots
class	4T1	4T07	67NR	1	2	3
compound
UDPNacetylglucosamine	0.625879	0.86282	0.203169	0.166393	0.276571	0.14342
Nacetylneuraminate	0.503488	0.25198	0.890209	0.189906	0.0795329	0.602807
CMP(CMP-sialic acid)	0.0739	0.0233751	0.0464542	0.0217653	0.0127115	0.023967

## Sheet: ttest
class	1 vs 2	1 vs 3	2 vs 3
compound
CMP(CMP-sialic acid)	0.0070459	0.140915	0.139766
Nacetylneuraminate	0.0502558	0.266909	0.123591
UDPNacetylglucosamine	0.192433	0.0084741	0.0054717
