# Supplementary material for: Sialic Acid Metabolism: A Key Player in Breast Cancer Metastasis Revealed by Metabolomics
Source: Front Oncol. 2018 May 28;8:174. doi: 10.3389/fonc.2018.00174 (PMC5985449; doi:10.3389/fonc.2018.00174)
Supplement: Data Sheet 3 — 13C-labeling time course data for UDP-N-acetylglucosamine, sialic acid, and CMP-sialic acid in 4T1, 4T07, and 67NR cell lines. [file data_sheet_3.xlsx]

## Sheet: MAVEN output
medRt	compound	TQS-Shao-20170611-074_Round1_Time0_Well1	TQS-Shao-20170611-092_Round1_Time0_Well4	TQS-Shao-20170611-032_Round2_Time0_Well4	TQS-Shao-20170611-085_Round2_Time0_Well1	TQS-Shao-20170611-071_Round1_Time15_Well4	TQS-Shao-20170611-084_Round1_Time15_Well1	TQS-Shao-20170611-051_Round2_Time15_Well1	TQS-Shao-20170611-094_Round2_Time15_Well4	TQS-Shao-20170611-024_Round1_Time30_Well4	TQS-Shao-20170611-027_Round1_Time30_Well1	TQS-Shao-20170611-047_Round2_Time30_Well4	TQS-Shao-20170611-087_Round2_Time30_Well1	TQS-Shao-20170611-059_Round1_Time60_Well1	TQS-Shao-20170611-069_Round1_Time60_Well4	TQS-Shao-20170611-061_Round2_Time60_Well4	TQS-Shao-20170611-072_Round2_Time60_Well1	TQS-Shao-20170611-019_Round1_Time120_Well4	TQS-Shao-20170611-066_Round1_Time120_Well1	TQS-Shao-20170611-045_Round2_Time120_Well4	TQS-Shao-20170611-064_Round2_Time120_Well1	TQS-Shao-20170611-056_Round1_Time240_Well1	TQS-Shao-20170611-060_Round1_Time240_Well4	TQS-Shao-20170611-076_Round2_Time240_Well1	TQS-Shao-20170611-089_Round2_Time240_Well4	TQS-Shao-20170611-030_Round1_Time0_Well2	TQS-Shao-20170611-036_Round1_Time0_Well5	TQS-Shao-20170611-044_Round2_Time0_Well2	TQS-Shao-20170611-054_Round2_Time0_Well5	TQS-Shao-20170611-075_Round1_Time15_Well2	TQS-Shao-20170611-095_Round1_Time15_Well5	TQS-Shao-20170611-026_Round2_Time15_Well5	TQS-Shao-20170611-029_Round2_Time15_Well2	TQS-Shao-20170611-023_Round1_Time30_Well2	TQS-Shao-20170611-096_Round1_Time30_Well5	TQS-Shao-20170611-039_Round2_Time30_Well5	TQS-Shao-20170611-041_Round2_Time30_Well2	TQS-Shao-20170611-020_Round1_Time60_Well5	TQS-Shao-20170611-022_Round1_Time60_Well2	TQS-Shao-20170611-049_Round2_Time60_Well2	TQS-Shao-20170611-091_Round2_Time60_Well5	TQS-Shao-20170611-046_Round1_Time120_Well2	TQS-Shao-20170611-050_Round1_Time120_Well5	TQS-Shao-20170611-034_Round2_Time120_Well2	TQS-Shao-20170611-081_Round2_Time120_Well5	TQS-Shao-20170611-067_Round1_Time240_Well2	TQS-Shao-20170611-025_Round1_Time240_Well6	TQS-Shao-20170611-042_Round2_Time240_Well2	TQS-Shao-20170611-053_Round2_Time240_Well5
	replicate set #	1	1	2	2	1	1	2	2	1	1	2	2	1	1	2	2	1	1	2	2	1	1	2	2	1	1	2	2	1	1	2	2	1	1	2	2	1	1	2	2	1	1	2	2	1	1	2	2
	time point (min)	0	0	0	0	15	15	15	15	30	30	30	30	60	60	60	60	120	120	120	120	240	240	240	240	0	0	0	0	15	15	15	15	30	30	30	30	60	60	60	60	120	120	120	120	240	240	240	240
	cell line	4T1	4T1	4T1	4T1	4T1	4T1	4T1	4T1	4T1	4T1	4T1	4T1	4T1	4T1	4T1	4T1	4T1	4T1	4T1	4T1	4T1	4T1	4T1	4T1	4T07	4T07	4T07	4T07	4T07	4T07	4T07	4T07	4T07	4T07	4T07	4T07	4T07	4T07	4T07	4T07	4T07	4T07	4T07	4T07	4T07	4T07	4T07	4T07
0.0238936	PIPES	480491	318869	829355	391381	659883	427691	710912	407595	919040	1074773	705195	386283	637611	561365	659115	549120	420032	668928	562261	596139	746155	559616	497045	314240	1567147	754347	926976	709803	530880	348779	944384	1121963	1099349	324395	751189	987819	743253	953771	642987	266069	796501	405995	789163	342720	520747	1222485	650837	624981
0.105233	UDPNacetylglucosamine	160149	219861	212203	202901	173717	206677	94592	138747	77994.7	111579	70325.3	93744	46293.3	49456	46741.3	34657.3	31961.3	10947.3	9929	15429	1253.33	1590	4807	3650.67	671232	206251	606656	566997	409728	325248	239125	284331	214251	335147	213760	325760	146597	209344	137888	113648	94800	42826.7	103941	114304	27586.7	37493.3	26932	33334.7
0.105338	UDPNacetylglucosamine_Ac	3442	8670.67	2679.67	5265	5213.67	6570	3058.67	3479.33	1534.67	1652.67	4760.67	3387	4321.33	1935	2799	4797	6132	1368.33	4736.67	2841.33	0	0	0	661	16761.3	4178.33	9163.67	11710.7	7628.67	8438.33	8002	8796	4205.33	6738.67	2882.67	7256	3010	5050	3661.67	871.667	3060.67	1154.67	3253	5709.67	1690	1532.33	227.333	959
0.105284	UDPNacetylglucosamine_Hx	0	0	0	0	5394.33	5197.67	4112.67	3043.33	7701.33	15900	12649.3	6680.67	22457.3	26784	14009.3	18662.7	37530.7	10539.3	8800	12661	1447	6909.33	2452	3852	0	0	0	0	5506.67	4890	6345.33	6921.33	4438.33	8709.67	9515	16315.7	40102.7	52890.7	29598.7	19376	62181.3	26386.7	57029.3	54352	20841.3	31025.3	20254.7	34441.3
0.105304	UDPNacetylglucosamine_Hx_Ac	0	0	0	0	650.667	2024.33	2634	1174	6703	7359	9581	8983	32644	24828	19633.3	21121.3	40952	15725.3	18008	26234.7	2803.67	3318	3960	4010.33	0	0	0	0	0	0	308.333	0	299.667	0	1287.33	4630.67	7928.33	7183.33	3707.67	4822.67	13417.3	2785.67	7894	15408	6669.33	12984	5125.33	9700.67
0.105336	UDPNacetylglucosamine_Hx_Nu	0	0	0	0	0	0	0	0	264.667	414.667	850.667	2038	6411.33	7660.67	8937.67	5967.67	25164	11575	13657	17294.7	5509	10504	7613	11251	0	0	0	0	0	0	0	0	0	0	232.667	410	7644	14633.3	3976.67	5925	30618.7	12154.3	38756	13458.7	24194.7	44189.3	30786.7	54250.7
0.105299	UDPNacetylglucosamine_Hx_Nu_Ac	0	0	0	0	0	0	0	0	104.333	605.333	1186	242.667	10426.7	8448.67	6510.67	5372.33	53141.3	10891.3	12113.3	29418.7	19690.7	14218.7	20692	17614.7	0	0	0	0	0	0	0	0	0	0	0	0	2540.67	2691	1020.33	349.333	3926	4169.33	6173.33	7784.33	12200.3	17057.3	13426.7	21674.7
0.105328	UDPNacetylglucosamine_Nu	0	0	0	0	0	4039.5	0	226.333	645	1031	1679.33	3128.67	7086	4684	4822.67	4546.33	26224	8163.33	6208.33	10114	6118	5331	7340.33	10166.7	0	0	0	0	219.333	179	164.333	0	1169.67	925	2572.67	5384.33	13905.3	11410.7	5466.67	7977.67	25954.7	10064	25617.3	26920	25162.7	30544	31288	51008
0.105566	UDPNacetylglucosamine_Nu_Ac	0	0	0	0	0	0	0	0	0	0	0	0	341	1315	611.667	853.333	2015	2721.67	1646	2519.67	1134.33	770	1554.33	843	0	0	0	0	0	0	0	0	0	0	0	0	517.667	1726.67	0	0	977	1913	2192.67	1599	1086.33	1508.67	351.667	4321.33
0.0159171	Nacetylneuraminate	11204	15476	17750.7	9642.67	8918	7506.67	3571.33	7381.33	3638.67	7193.67	4020.67	5024.67	4227.33	5664.33	3974.33	3378	4738.67	3247	2942.33	3993.67	2658	1984.33	2165	1946	14426.7	5637.33	7903	9025.33	2018.67	2099	1574.33	1752.33	783.667	891.333	1557	1836	1548	1072.67	2810	1310	1667.67	1215.33	1439.67	780.333	1357.67	1667	633.667	1012.67
	Nacetylneuraminate_Ac	453.333	405	759	307	505	35	0	15.3333	237	109.667	43	78.3333	103.333	12.1667	123.833	119.333	362.667	275.667	6	64	185.667	126.333	318	315	502.333	680.833	159.333	25.6667	89.3333	567.333	42	56.6667	69.5	127.333	247.667	432.667	0	285	54.3333	18	405.667	65	39	375.5	7	119.667	122.333	25.6667
0.0150957	Nacetylneuraminate_Hx	32.6667	12.5	5.33333	7.66667	52.3333	7.66667	23.6667	0	10	8	0	8.33333	9.33333	0	8	11.3333	97.6667	7.66667	8.66667	8.66667	0	0	0	8.33333	7	4.66667	8.66667	7.66667	0	0	0	7.33333	7	6	0	0	8	0	0	6.66667	6.33333	20.5	8.33333	9.66667	8.66667	9.66667	8.66667	10.6667
0.0154138	Nacetylneuraminate_Hx_Ac	8	6.33333	8.33333	9.66667	7.33333	8	21.6667	13	7.33333	7.66667	10	134	40	10	14.3333	77	372.333	90.3333	71	127.667	85.6667	24	143.333	80	9.33333	9.33333	8.66667	15	8	0	8.66667	9	12	8.33333	0	9	0	2.66667	8.66667	6	29.6667	5.33333	0	11	21	29.6667	0	99
0.0157513	Nacetylneuraminate_Hx_PEP	0	7.33333	17	9.33333	9.66667	8.33333	8.5	6.66667	30	0	8	237	585.667	952.333	683.667	973	2773	1887.33	1636.67	1957.67	1851	1861.33	1674.33	1369	6.66667	7.33333	0	0	0	14	8	0	0	0	9	6.66667	322.333	298	92.6667	85.3333	580	129.333	593.333	453.333	387.333	669.667	996	731.667
0.0156294	Nacetylneuraminate_Hx_PEP_Ac	0	5.33333	8.66667	3	0	7.33333	8	0	8.33333	96.3333	85.6667	0	943	989.667	1857.67	1133.67	4236.33	3253.67	3398.33	1567	2718.33	3092.33	3667	1179.67	0	0	9.33333	13.6667	8	0	8.33333	0	8.5	33.3333	0	8.66667	6	9.66667	8.66667	6	104.667	8.33333	28	66.6667	410.333	41.6667	193	79.3333
0.0142457	Nacetylneuraminate_PEP	173.667	283.667	123	242.333	141.333	45.6667	276	60.3333	51.6667	50.3333	578	202.667	80.6667	71.6667	20.3333	54	89	0	96.6667	47	89.3333	8	41.6667	163	152.667	90	0	107.333	316	21.6667	218.333	88	364.333	218.333	183.333	72	60.3333	0	148	67.3333	277.333	113	430.333	147.333	32.6667	67.6667	146	151.333
	Nacetylneuraminate_PEP_Ac	191.333	74	23.6667	209.667	33.6667	336	42.3333	17.3333	182.333	311	8.33333	191.5	18	244.333	18	332.5	1131	186	71.6667	65	0	558.833	128.167	31	11.6667	211	244.333	133.5	363	65.3333	291.333	65.6667	42.3333	80.3333	281.167	641	65.6667	184.333	18.6667	17.6667	294.667	312	101	129	57.3333	51	514.667	117
0.101636	CMPNacetylneuraminate	14724	27005.3	53045.3	14858.7	56922.7	33182.7	27089.3	4606.67	24845.3	40512	32357.3	21430.7	30984	18520	13645.3	20109.3	51322.7	6034.33	12693.3	19073.3	1315.67	2409.67	3909.67	3286	23958.7	14849.3	26034.7	14400	15002	5794.33	12905.3	16799.3	7011	7758	9125	13050.7	10103.7	5855.67	5519.33	1392.33	7275.67	3711.33	6679.67	2323.67	1539	3140	2917.67	3321
0.101616	CMPNacetylneuraminate_Ac	4410.33	3393.67	3455.33	5788.67	6201	3982.33	2224.67	3728.67	3309	3514.33	1653	3843	5373	3634.67	3667	3467.33	2784	1612	1295.67	1131.33	0	0	1773	0	4543	1184.67	3038.67	2783.67	2910	1427.33	1689	1960.33	106.333	1762.67	1293.33	840	687.667	1620.33	190	2791	1161	0	1455.33	1205.33	0	280.667	1322.67	0
0.102284	CMPNacetylneuraminate_Hx	0	0	0	0	0	0	0	0	0	0	0	0	289.333	0	32	0	1459.67	318.667	0	745	796	0	0	0	0	0	0	0	0	0	0	0	0	0	0	0	39.6667	0	0	0	32.3333	0	0	0	0	0	0	0
0.103038	CMPNacetylneuraminate_Hx_Ac	0	38	0	0	0	0	0	0	0	0	0	0	0	0	0	0	1575.33	0	0	153.333	0	0	1325	0	0	0	0	31.6667	0	0	0	40.3333	0	0	0	0	0	0	0	0	0	0	0	0	0	0	0	0
0.102816	CMPNacetylneuraminate_Hx_Nu_PEP	0	0	0	0	0	0	0	0	0	0	36.6667	0	0	0	0	0	1278	821.333	211	1075.33	1449.67	1251.5	658.667	1634.33	0	0	0	0	0	39.6667	45.3333	0	0	0	0	0	0	0	0	0	0	0	0	0	433.333	238.333	0	844.333
0.101336	CMPNacetylneuraminate_Hx_Nu_PEP_Ac	0	0	0	0	0	0	41	0	0	0	0	0	0	0	0	0	814.333	1496.33	900	776	1890.33	4258.67	4486	3448.67	0	0	0	0	0	0	0	0	38.6667	0	0	0	0	0	0	0	0	0	0	0	921	0	0	276.333
0.102072	CMPNacetylneuraminate_Hx_PEP	0	0	0	0	0	0	0	0	0	0	0	0	0	311	487	0	7896	786.333	1657.67	2903.67	429	1382.67	171.667	0	0	0	0	0	0	0	0	0	0	0	0	0	0	0	62.3333	0	828.667	33	2555.67	0	0	814.333	468	2419.33
0.102339	CMPNacetylneuraminate_Hx_PEP_Ac	0	0	0	0	38.6667	0	0	0	0	0	0	0	334.667	0	0	534.667	6669.33	2190	894.333	1115.67	1209.33	1603.33	348.5	3601	0	0	0	0	0	0	0	0	0	39	0	0	0	0	0	0	0	0	292.667	29.6667	14.3333	0	0	28
0.10175	CMPNacetylneuraminate_Nu	0	0	0	0	0	0	0	0	0	0	0	0	364.667	270	0	0	4235.33	174.667	1003	3872.33	2073.67	1439.33	1275.67	3789.33	0	0	0	0	0	0	0	0	0	0	0	0	0	0	0	0	400	0	1293.67	0	0	2056.67	2491	2072
0.103469	CMPNacetylneuraminate_Nu_Ac	0	0	0	0	0	0	0	0	0	0	0	0	0	0	0	347	29	0	0	58	1522	47.6667	677	0	0	0	0	0	0	0	0	0	0	0	0	0	0	0	0	0	221.333	0	0	0	0	68.6667	184	1137.33
0.1015	CMPNacetylneuraminate_Nu_PEP	0	0	0	0	0	0	0	0	0	0	0	0	0	104.667	0	0	1007	0	165.333	415.667	1106.33	0	0	0	0	0	0	0	0	0	0	0	0	0	0	0	0	0	0	0	352	0	1160	0	0	605	327.333	71.3333
0.101785	CMPNacetylneuraminate_PEP	1057.67	1453.33	796.667	1664.67	904	2084.67	4193.67	522.667	2030	4611	2184	2070.33	7166	6077.67	3483.33	3481	11817.3	3134	2153.67	3479	804.667	133.333	1321.33	787.667	0	0	0	0	895.667	1429	1971.33	3285.33	1726.67	3070	1818.33	7730	5774.33	7181.33	2415	1407	4054.67	259	3410	2385	0	2182	575.667	1062.33
0.102022	CMPNacetylneuraminate_PEP_Ac	46	0	0	0	0	0	0	250.667	0	249.333	391.333	563.333	816.333	173.333	644.667	873.333	871.333	1412	634.667	613	0	36.6667	0	0	0	0	0	0	0	114	0	0	271.667	0	0	1240.5	0	40.6667	118.333	0	996.667	0	530.333	0	0	0	0	0
	CMPNacetylneuraminate_Hx_Nu	0	0	0	0	0	0	0	0	0	0	0	0	0	0	0	0	0	0	0	0	0	0	0	0	0	0	0	0	0	0	0	0	0	0	0	0	0	0	0	0	0	0	0	0	0	0	0	0
	CMPNacetylneuraminate_Hx_Nu_Ac	0	0	0	0	0	0	0	0	0	0	0	0	0	0	0	0	0	0	0	0	0	0	0	0	0	0	0	0	0	0	0	0	0	0	0	0	0	0	0	0	0	0	0	0	0	0	0	0
	CMPNacetylneuraminate_Nu_PEP_Ac	0	0	0	0	0	0	0	0	0	0	0	0	0	0	0	0	0	0	0	0	0	0	0	0	0	0	0	0	0	0	0	0	0	0	0	0	0	0	0	0	0	0	0	0	0	0	0	0
[truncated: 23 more columns]

## Sheet: isotope summation
medRt	compound	TQS-Shao-20170611-074_Round1_Time0_Well1	TQS-Shao-20170611-092_Round1_Time0_Well4	TQS-Shao-20170611-032_Round2_Time0_Well4	TQS-Shao-20170611-085_Round2_Time0_Well1	TQS-Shao-20170611-071_Round1_Time15_Well4	TQS-Shao-20170611-084_Round1_Time15_Well1	TQS-Shao-20170611-051_Round2_Time15_Well1	TQS-Shao-20170611-094_Round2_Time15_Well4	TQS-Shao-20170611-024_Round1_Time30_Well4	TQS-Shao-20170611-027_Round1_Time30_Well1	TQS-Shao-20170611-047_Round2_Time30_Well4	TQS-Shao-20170611-087_Round2_Time30_Well1	TQS-Shao-20170611-059_Round1_Time60_Well1	TQS-Shao-20170611-069_Round1_Time60_Well4	TQS-Shao-20170611-061_Round2_Time60_Well4	TQS-Shao-20170611-072_Round2_Time60_Well1	TQS-Shao-20170611-019_Round1_Time120_Well4	TQS-Shao-20170611-066_Round1_Time120_Well1	TQS-Shao-20170611-045_Round2_Time120_Well4	TQS-Shao-20170611-064_Round2_Time120_Well1	TQS-Shao-20170611-056_Round1_Time240_Well1	TQS-Shao-20170611-060_Round1_Time240_Well4	TQS-Shao-20170611-076_Round2_Time240_Well1	TQS-Shao-20170611-089_Round2_Time240_Well4	TQS-Shao-20170611-030_Round1_Time0_Well2	TQS-Shao-20170611-036_Round1_Time0_Well5	TQS-Shao-20170611-044_Round2_Time0_Well2	TQS-Shao-20170611-054_Round2_Time0_Well5	TQS-Shao-20170611-075_Round1_Time15_Well2	TQS-Shao-20170611-095_Round1_Time15_Well5	TQS-Shao-20170611-026_Round2_Time15_Well5	TQS-Shao-20170611-029_Round2_Time15_Well2	TQS-Shao-20170611-023_Round1_Time30_Well2	TQS-Shao-20170611-096_Round1_Time30_Well5	TQS-Shao-20170611-039_Round2_Time30_Well5	TQS-Shao-20170611-041_Round2_Time30_Well2	TQS-Shao-20170611-020_Round1_Time60_Well5	TQS-Shao-20170611-022_Round1_Time60_Well2	TQS-Shao-20170611-049_Round2_Time60_Well2	TQS-Shao-20170611-091_Round2_Time60_Well5	TQS-Shao-20170611-046_Round1_Time120_Well2	TQS-Shao-20170611-050_Round1_Time120_Well5	TQS-Shao-20170611-034_Round2_Time120_Well2	TQS-Shao-20170611-081_Round2_Time120_Well5	TQS-Shao-20170611-067_Round1_Time240_Well2	TQS-Shao-20170611-025_Round1_Time240_Well6	TQS-Shao-20170611-042_Round2_Time240_Well2	TQS-Shao-20170611-053_Round2_Time240_Well5
	replicate set #	1	1	2	2	1	1	2	2	1	1	2	2	1	1	2	2	1	1	2	2	1	1	2	2	1	1	2	2	1	1	2	2	1	1	2	2	1	1	2	2	1	1	2	2	1	1	2	2
	time point (min)	0	0	0	0	15	15	15	15	30	30	30	30	60	60	60	60	120	120	120	120	240	240	240	240	0	0	0	0	15	15	15	15	30	30	30	30	60	60	60	60	120	120	120	120	240	240	240	240
	cell line	4T1	4T1	4T1	4T1	4T1	4T1	4T1	4T1	4T1	4T1	4T1	4T1	4T1	4T1	4T1	4T1	4T1	4T1	4T1	4T1	4T1	4T1	4T1	4T1	4T07	4T07	4T07	4T07	4T07	4T07	4T07	4T07	4T07	4T07	4T07	4T07	4T07	4T07	4T07	4T07	4T07	4T07	4T07	4T07	4T07	4T07	4T07	4T07
0.0238936	PIPES	480491	318869	829355	391381	659883	427691	710912	407595	919040	1074773	705195	386283	637611	561365	659115	549120	420032	668928	562261	596139	746155	559616	497045	314240	1567147	754347	926976	709803	530880	348779	944384	1121963	1099349	324395	751189	987819	743253	953771	642987	266069	796501	405995	789163	342720	520747	1222485	650837	624981
0.105233	UDPNacetylglucosamine	160149	219861	212203	202901	173717	206677	94592	138747	77994.7	111579	70325.3	93744	46293.3	49456	46741.3	34657.3	31961.3	10947.3	9929	15429	1253.33	1590	4807	3650.67	671232	206251	606656	566997	409728	325248	239125	284331	214251	335147	213760	325760	146597	209344	137888	113648	94800	42826.7	103941	114304	27586.7	37493.3	26932	33334.7
0.105338	UDPNacetylglucosamine_Ac	3442	8670.67	2679.67	5265	5213.67	6570	3058.67	3479.33	1534.67	1652.67	4760.67	3387	4321.33	1935	2799	4797	6132	1368.33	4736.67	2841.33	0	0	0	661	16761.3	4178.33	9163.67	11710.7	7628.67	8438.33	8002	8796	4205.33	6738.67	2882.67	7256	3010	5050	3661.67	871.667	3060.67	1154.67	3253	5709.67	1690	1532.33	227.333	959
0.105284	UDPNacetylglucosamine_Hx	0	0	0	0	5394.33	5197.67	4112.67	3043.33	7701.33	15900	12649.3	6680.67	22457.3	26784	14009.3	18662.7	37530.7	10539.3	8800	12661	1447	6909.33	2452	3852	0	0	0	0	5506.67	4890	6345.33	6921.33	4438.33	8709.67	9515	16315.7	40102.7	52890.7	29598.7	19376	62181.3	26386.7	57029.3	54352	20841.3	31025.3	20254.7	34441.3
0.105304	UDPNacetylglucosamine_Hx_Ac	0	0	0	0	650.667	2024.33	2634	1174	6703	7359	9581	8983	32644	24828	19633.3	21121.3	40952	15725.3	18008	26234.7	2803.67	3318	3960	4010.33	0	0	0	0	0	0	308.333	0	299.667	0	1287.33	4630.67	7928.33	7183.33	3707.67	4822.67	13417.3	2785.67	7894	15408	6669.33	12984	5125.33	9700.67
0.105336	UDPNacetylglucosamine_Hx_Nu	0	0	0	0	0	0	0	0	264.667	414.667	850.667	2038	6411.33	7660.67	8937.67	5967.67	25164	11575	13657	17294.7	5509	10504	7613	11251	0	0	0	0	0	0	0	0	0	0	232.667	410	7644	14633.3	3976.67	5925	30618.7	12154.3	38756	13458.7	24194.7	44189.3	30786.7	54250.7
0.105299	UDPNacetylglucosamine_Hx_Nu_Ac	0	0	0	0	0	0	0	0	104.333	605.333	1186	242.667	10426.7	8448.67	6510.67	5372.33	53141.3	10891.3	12113.3	29418.7	19690.7	14218.7	20692	17614.7	0	0	0	0	0	0	0	0	0	0	0	0	2540.67	2691	1020.33	349.333	3926	4169.33	6173.33	7784.33	12200.3	17057.3	13426.7	21674.7
0.105328	UDPNacetylglucosamine_Nu	0	0	0	0	0	4039.5	0	226.333	645	1031	1679.33	3128.67	7086	4684	4822.67	4546.33	26224	8163.33	6208.33	10114	6118	5331	7340.33	10166.7	0	0	0	0	219.333	179	164.333	0	1169.67	925	2572.67	5384.33	13905.3	11410.7	5466.67	7977.67	25954.7	10064	25617.3	26920	25162.7	30544	31288	51008
0.105566	UDPNacetylglucosamine_Nu_Ac	0	0	0	0	0	0	0	0	0	0	0	0	341	1315	611.667	853.333	2015	2721.67	1646	2519.67	1134.33	770	1554.33	843	0	0	0	0	0	0	0	0	0	0	0	0	517.667	1726.67	0	0	977	1913	2192.67	1599	1086.33	1508.67	351.667	4321.33
	UDPNacetylglucosamine_TOTAL	163591	228532	214882	208166	184976	224509	104397	146670	94947.7	138541	101032	118204	129981	125111	104066	95978	223120	71931.7	75098.3	116513	37956	42641	48418.7	52049.3	687993	210429	615820	578708	423083	338755	253945	300048	224364	351520	230250	359757	222246	304930	185320	152970	234936	101454	244857	239536	119431	176334	128392	209690
	UDPNacetylglucosamine_(allHx)	0	0	0	0	6045	7222	6746.67	4217.33	14773.3	24279	24267	17944.3	71939.3	67721.3	49091	51124	156788	48731	52578.3	85609	29450.3	34950	34717	36728	0	0	0	0	5506.67	4890	6653.67	6921.33	4738	8709.67	11035	21356.3	58215.7	77398.3	38303.3	30473	110143	45496	109853	91003	63905.7	105256	69593.3	120067
	UDPNacetylglucosamine_(allAc)	3442	8670.67	2679.67	5265	5864.33	8594.33	5692.67	4653.33	8342	9617	15527.7	12612.7	47733	36526.7	29554.7	32144	102240	30706.7	36504	61014.3	23628.7	18306.7	26206.3	23129	16761.3	4178.33	9163.67	11710.7	7628.67	8438.33	8310.33	8796	4505	6738.67	4170	11886.7	13996.7	16651	8389.67	6043.67	21381	10022.7	19513	30501	21646	33082.3	19131	36655.7
	UDPNacetylglucosamine_(allNu)	0	0	0	0	0	4039.5	0	226.333	1014	2051	3716	5409.33	24265	22108.3	20882.7	16739.7	106544	33351.3	33624.7	59347	32452	30823.7	37199.7	39875.3	0	0	0	0	219.333	179	164.333	0	1169.67	925	2805.33	5794.33	24607.7	30461.7	10463.7	14252	61476.3	28300.7	72739.3	49762	62644	93299.3	75853	131255
0.0159171	Nacetylneuraminate	11204	15476	17750.7	9642.67	8918	7506.67	3571.33	7381.33	3638.67	7193.67	4020.67	5024.67	4227.33	5664.33	3974.33	3378	4738.67	3247	2942.33	3993.67	2658	1984.33	2165	1946	14426.7	5637.33	7903	9025.33	2018.67	2099	1574.33	1752.33	783.667	891.333	1557	1836	1548	1072.67	2810	1310	1667.67	1215.33	1439.67	780.333	1357.67	1667	633.667	1012.67
	Nacetylneuraminate_Ac	453.333	405	759	307	505	35	0	15.3333	237	109.667	43	78.3333	103.333	12.1667	123.833	119.333	362.667	275.667	6	64	185.667	126.333	318	315	502.333	680.833	159.333	25.6667	89.3333	567.333	42	56.6667	69.5	127.333	247.667	432.667	0	285	54.3333	18	405.667	65	39	375.5	7	119.667	122.333	25.6667
0.0150957	Nacetylneuraminate_Hx	32.6667	12.5	5.33333	7.66667	52.3333	7.66667	23.6667	0	10	8	0	8.33333	9.33333	0	8	11.3333	97.6667	7.66667	8.66667	8.66667	0	0	0	8.33333	7	4.66667	8.66667	7.66667	0	0	0	7.33333	7	6	0	0	8	0	0	6.66667	6.33333	20.5	8.33333	9.66667	8.66667	9.66667	8.66667	10.6667
0.0154138	Nacetylneuraminate_Hx_Ac	8	6.33333	8.33333	9.66667	7.33333	8	21.6667	13	7.33333	7.66667	10	134	40	10	14.3333	77	372.333	90.3333	71	127.667	85.6667	24	143.333	80	9.33333	9.33333	8.66667	15	8	0	8.66667	9	12	8.33333	0	9	0	2.66667	8.66667	6	29.6667	5.33333	0	11	21	29.6667	0	99
0.0157513	Nacetylneuraminate_Hx_PEP	0	7.33333	17	9.33333	9.66667	8.33333	8.5	6.66667	30	0	8	237	585.667	952.333	683.667	973	2773	1887.33	1636.67	1957.67	1851	1861.33	1674.33	1369	6.66667	7.33333	0	0	0	14	8	0	0	0	9	6.66667	322.333	298	92.6667	85.3333	580	129.333	593.333	453.333	387.333	669.667	996	731.667
0.0156294	Nacetylneuraminate_Hx_PEP_Ac	0	5.33333	8.66667	3	0	7.33333	8	0	8.33333	96.3333	85.6667	0	943	989.667	1857.67	1133.67	4236.33	3253.67	3398.33	1567	2718.33	3092.33	3667	1179.67	0	0	9.33333	13.6667	8	0	8.33333	0	8.5	33.3333	0	8.66667	6	9.66667	8.66667	6	104.667	8.33333	28	66.6667	410.333	41.6667	193	79.3333
0.0142457	Nacetylneuraminate_PEP	173.667	283.667	123	242.333	141.333	45.6667	276	60.3333	51.6667	50.3333	578	202.667	80.6667	71.6667	20.3333	54	89	0	96.6667	47	89.3333	8	41.6667	163	152.667	90	0	107.333	316	21.6667	218.333	88	364.333	218.333	183.333	72	60.3333	0	148	67.3333	277.333	113	430.333	147.333	32.6667	67.6667	146	151.333
	Nacetylneuraminate_PEP_Ac	191.333	74	23.6667	209.667	33.6667	336	42.3333	17.3333	182.333	311	8.33333	191.5	18	244.333	18	332.5	1131	186	71.6667	65	0	558.833	128.167	31	11.6667	211	244.333	133.5	363	65.3333	291.333	65.6667	42.3333	80.3333	281.167	641	65.6667	184.333	18.6667	17.6667	294.667	312	101	129	57.3333	51	514.667	117
	Nacetylneuraminate_TOTAL	12063	16270.2	18695.7	10431.3	9667.33	7954.67	3951.5	7494	4165.33	7776.67	4753.67	5876.5	6007.33	7944.5	6700.17	6078.83	13800.7	8947.67	8231.33	7830.67	7588	7655.17	8137.5	5092	15116.3	6640.5	8333.33	9328.17	2803	2767.33	2151	1979	1287.33	1365	2278.17	3006	2010.33	1852.33	3141	1517	3366	1868.83	2639.67	1972.83	2282	2656	2614.33	2227.33
	Nacetylneuraminate_(allHx)	40.6667	31.5	39.3333	29.6667	69.3333	31.3333	61.8333	19.6667	55.6667	112	103.667	379.333	1578	1952	2563.67	2195	7479.33	5239	5114.67	3661	4655	4977.67	5484.67	2637	23	21.3333	26.6667	36.3333	16	14	25	16.3333	27.5	47.6667	9	24.3333	336.333	310.333	110	104	720.667	163.5	629.667	540.667	827.333	750.667	1197.67	920.667
	Nacetylneuraminate_(allAc)	652.667	490.667	799.667	529.333	546	386.333	72	45.6667	435	524.667	147	403.833	1104.33	1256.17	2013.83	1662.5	6102.33	3805.67	3547	1823.67	2989.67	3801.5	4256.5	1605.67	523.333	901.167	421.667	187.833	468.333	632.667	350.333	131.333	132.333	249.333	528.833	1091.33	71.6667	481.667	90.3333	47.6667	834.667	390.667	168	582.167	495.667	242	830	321
	Nacetylneuraminate_(allPEP)	365	370.333	172.333	464.333	184.667	397.333	334.833	84.3333	272.333	457.667	680	631.167	1627.33	2258	2579.67	2493.17	8229.33	5327	5203.33	3636.67	4658.67	5520.5	5511.17	2742.67	171	308.333	253.667	254.5	687	101	526	153.667	415.167	332	473.5	728.333	454.333	492	268	176.333	1256.67	562.667	1152.67	796.333	887.667	830	1849.67	1079.33
0.101636	CMPNacetylneuraminate	14724	27005.3	53045.3	14858.7	56922.7	33182.7	27089.3	4606.67	24845.3	40512	32357.3	21430.7	30984	18520	13645.3	20109.3	51322.7	6034.33	12693.3	19073.3	1315.67	2409.67	3909.67	3286	23958.7	14849.3	26034.7	14400	15002	5794.33	12905.3	16799.3	7011	7758	9125	13050.7	10103.7	5855.67	5519.33	1392.33	7275.67	3711.33	6679.67	2323.67	1539	3140	2917.67	3321
0.101616	CMPNacetylneuraminate_Ac	4410.33	3393.67	3455.33	5788.67	6201	3982.33	2224.67	3728.67	3309	3514.33	1653	3843	5373	3634.67	3667	3467.33	2784	1612	1295.67	1131.33	0	0	1773	0	4543	1184.67	3038.67	2783.67	2910	1427.33	1689	1960.33	106.333	1762.67	1293.33	840	687.667	1620.33	190	2791	1161	0	1455.33	1205.33	0	280.667	1322.67	0
0.102284	CMPNacetylneuraminate_Hx	0	0	0	0	0	0	0	0	0	0	0	0	289.333	0	32	0	1459.67	318.667	0	745	796	0	0	0	0	0	0	0	0	0	0	0	0	0	0	0	39.6667	0	0	0	32.3333	0	0	0	0	0	0	0
0.103038	CMPNacetylneuraminate_Hx_Ac	0	38	0	0	0	0	0	0	0	0	0	0	0	0	0	0	1575.33	0	0	153.333	0	0	1325	0	0	0	0	31.6667	0	0	0	40.3333	0	0	0	0	0	0	0	0	0	0	0	0	0	0	0	0
0.102816	CMPNacetylneuraminate_Hx_Nu_PEP	0	0	0	0	0	0	0	0	0	0	36.6667	0	0	0	0	0	1278	821.333	211	1075.33	1449.67	1251.5	658.667	1634.33	0	0	0	0	0	39.6667	45.3333	0	0	0	0	0	0	0	0	0	0	0	0	0	433.333	238.333	0	844.333
0.101336	CMPNacetylneuraminate_Hx_Nu_PEP_Ac	0	0	0	0	0	0	41	0	0	0	0	0	0	0	0	0	814.333	1496.33	900	776	1890.33	4258.67	4486	3448.67	0	0	0	0	0	0	0	0	38.6667	0	0	0	0	0	0	0	0	0	0	0	921	0	0	276.333
0.102072	CMPNacetylneuraminate_Hx_PEP	0	0	0	0	0	0	0	0	0	0	0	0	0	311	487	0	7896	786.333	1657.67	2903.67	429	1382.67	171.667	0	0	0	0	0	0	0	0	0	0	0	0	0	0	0	62.3333	0	828.667	33	2555.67	0	0	814.333	468	2419.33
0.102339	CMPNacetylneuraminate_Hx_PEP_Ac	0	0	0	0	38.6667	0	0	0	0	0	0	0	334.667	0	0	534.667	6669.33	2190	894.333	1115.67	1209.33	1603.33	348.5	3601	0	0	0	0	0	0	0	0	0	39	0	0	0	0	0	0	0	0	292.667	29.6667	14.3333	0	0	28
0.10175	CMPNacetylneuraminate_Nu	0	0	0	0	0	0	0	0	0	0	0	0	364.667	270	0	0	4235.33	174.667	1003	3872.33	2073.67	1439.33	1275.67	3789.33	0	0	0	0	0	0	0	0	0	0	0	0	0	0	0	0	400	0	1293.67	0	0	2056.67	2491	2072
0.103469	CMPNacetylneuraminate_Nu_Ac	0	0	0	0	0	0	0	0	0	0	0	0	0	0	0	347	29	0	0	58	1522	47.6667	677	0	0	0	0	0	0	0	0	0	0	0	0	0	0	0	0	0	221.333	0	0	0	0	68.6667	184	1137.33
0.1015	CMPNacetylneuraminate_Nu_PEP	0	0	0	0	0	0	0	0	0	0	0	0	0	104.667	0	0	1007	0	165.333	415.667	1106.33	0	0	0	0	0	0	0	0	0	0	0	0	0	0	0	0	0	0	0	352	0	1160	0	0	605	327.333	71.3333
0.101785	CMPNacetylneuraminate_PEP	1057.67	1453.33	796.667	1664.67	904	2084.67	4193.67	522.667	2030	4611	2184	2070.33	7166	6077.67	3483.33	3481	11817.3	3134	2153.67	3479	804.667	133.333	1321.33	787.667	0	0	0	0	895.667	1429	1971.33	3285.33	1726.67	3070	1818.33	7730	5774.33	7181.33	2415	1407	4054.67	259	3410	2385	0	2182	575.667	1062.33
0.102022	CMPNacetylneuraminate_PEP_Ac	46	0	0	0	0	0	0	250.667	0	249.333	391.333	563.333	816.333	173.333	644.667	873.333	871.333	1412	634.667	613	0	36.6667	0	0	0	0	0	0	0	114	0	0	271.667	0	0	1240.5	0	40.6667	118.333	0	996.667	0	530.333	0	0	0	0	0
	CMPNacetylneuraminate_Hx_Nu	0	0	0	0	0	0	0	0	0	0	0	0	0	0	0	0	0	0	0	0	0	0	0	0	0	0	0	0	0	0	0	0	0	0	0	0	0	0	0	0	0	0	0	0	0	0	0	0
	CMPNacetylneuraminate_Hx_Nu_Ac	0	0	0	0	0	0	0	0	0	0	0	0	0	0	0	0	0	0	0	0	0	0	0	0	0	0	0	0	0	0	0	0	0	0	0	0	0	0	0	0	0	0	0	0	0	0	0	0
	CMPNacetylneuraminate_Nu_PEP_Ac	0	0	0	0	0	0	0	0	0	0	0	0	0	0	0	0	0	0	0	0	0	0	0	0	0	0	0	0	0	0	0	0	0	0	0	0	0	0	0	0	0	0	0	0	0	0	0	0
	CMPNacetylneuraminate_TOTAL	20238	31890.3	57297.3	22312	64066.3	39249.7	33548.7	9108.67	30184.3	48886.7	36622.3	27907.3	45328	29091.3	21959.3	28812.7	91759.3	17979.7	21608.7	35411.7	12596.7	12562.8	15946.5	16547	28501.7	16034	29073.3	17215.3	18807.7	8804.33	16611	22085.3	9154.33	12629.7	12236.7	22861.2	16605.3	14698	8305	5590.33	15322.3	4003.33	17377.3	5943.67	2907.67	9385.67	8286.33	11232
	CMPNacetylneuraminate_(allHx)	0	38	0	0	38.6667	0	41	0	0	0	36.6667	0	624	311	519	534.667	19692.7	5612.67	3663	6769	5774.33	8496.17	6989.83	8684	0	0	0	31.6667	0	39.6667	45.3333	40.3333	38.6667	39	0	0	39.6667	0	62.3333	0	861	33	2848.33	29.6667	1368.67	1052.67	468	3568
	CMPNacetylneuraminate_(allAc)	4456.33	3431.67	3455.33	5788.67	6239.67	3982.33	2265.67	3979.33	3309	3763.67	2044.33	4406.33	6524	3808	4311.67	5222.33	12743.3	6710.33	3724.67	3847.33	4621.67	5946.33	8609.5	7049.67	4543	1184.67	3038.67	2815.33	2910	1541.33	1689	2000.67	416.667	1801.67	1293.33	2080.5	687.667	1661	308.333	2791	2379	0	2278.33	1235	935.333	349.333	1506.67	1441.67
	CMPNacetylneuraminate_(allPEP)	1103.67	1453.33	796.667	1664.67	942.667	2084.67	4234.67	773.333	2030	4860.33	2612	2633.67	8317	6666.67	4615	4889	30353.3	9840	6616.67	10378.3	6889.33	8666.17	6986.17	9471.67	0	0	0	0	895.667	1582.67	2016.67	3285.33	2037	3109	1818.33	8970.5	5774.33	7222	2595.67	1407	6232	292	7948.67	2414.67	1368.67	3839.67	1371	4701.67
	CMPNacetylneuraminate_(allNu)	0	0	0	0	0	0	41	0	0	0	36.6667	0	364.667	374.667	0	347	7363.67	2492.33	2279.33	6197.33	8042	6997.17	7097.33	8872.33	0	0	0	0	0	39.6667	45.3333	0	38.6667	0	0	0	0	0	0	0	973.333	0	2453.67	0	1354.33	2968.67	3002.33	4401.33
[truncated: 23 more columns]

## Sheet: isotopic ratios
medRt	compound	TQS-Shao-20170611-074_Round1_Time0_Well1	TQS-Shao-20170611-092_Round1_Time0_Well4	TQS-Shao-20170611-032_Round2_Time0_Well4	TQS-Shao-20170611-085_Round2_Time0_Well1	TQS-Shao-20170611-071_Round1_Time15_Well4	TQS-Shao-20170611-084_Round1_Time15_Well1	TQS-Shao-20170611-051_Round2_Time15_Well1	TQS-Shao-20170611-094_Round2_Time15_Well4	TQS-Shao-20170611-024_Round1_Time30_Well4	TQS-Shao-20170611-027_Round1_Time30_Well1	TQS-Shao-20170611-047_Round2_Time30_Well4	TQS-Shao-20170611-087_Round2_Time30_Well1	TQS-Shao-20170611-059_Round1_Time60_Well1	TQS-Shao-20170611-069_Round1_Time60_Well4	TQS-Shao-20170611-061_Round2_Time60_Well4	TQS-Shao-20170611-072_Round2_Time60_Well1	TQS-Shao-20170611-019_Round1_Time120_Well4	TQS-Shao-20170611-066_Round1_Time120_Well1	TQS-Shao-20170611-045_Round2_Time120_Well4	TQS-Shao-20170611-064_Round2_Time120_Well1	TQS-Shao-20170611-056_Round1_Time240_Well1	TQS-Shao-20170611-060_Round1_Time240_Well4	TQS-Shao-20170611-076_Round2_Time240_Well1	TQS-Shao-20170611-089_Round2_Time240_Well4	TQS-Shao-20170611-030_Round1_Time0_Well2	TQS-Shao-20170611-036_Round1_Time0_Well5	TQS-Shao-20170611-044_Round2_Time0_Well2	TQS-Shao-20170611-054_Round2_Time0_Well5	TQS-Shao-20170611-075_Round1_Time15_Well2	TQS-Shao-20170611-095_Round1_Time15_Well5	TQS-Shao-20170611-026_Round2_Time15_Well5	TQS-Shao-20170611-029_Round2_Time15_Well2	TQS-Shao-20170611-023_Round1_Time30_Well2	TQS-Shao-20170611-096_Round1_Time30_Well5	TQS-Shao-20170611-039_Round2_Time30_Well5	TQS-Shao-20170611-041_Round2_Time30_Well2	TQS-Shao-20170611-020_Round1_Time60_Well5	TQS-Shao-20170611-022_Round1_Time60_Well2	TQS-Shao-20170611-049_Round2_Time60_Well2	TQS-Shao-20170611-091_Round2_Time60_Well5	TQS-Shao-20170611-046_Round1_Time120_Well2	TQS-Shao-20170611-050_Round1_Time120_Well5	TQS-Shao-20170611-034_Round2_Time120_Well2	TQS-Shao-20170611-081_Round2_Time120_Well5	TQS-Shao-20170611-067_Round1_Time240_Well2	TQS-Shao-20170611-025_Round1_Time240_Well6	TQS-Shao-20170611-042_Round2_Time240_Well2	TQS-Shao-20170611-053_Round2_Time240_Well5
	replicate set #	1	1	2	2	1	1	2	2	1	1	2	2	1	1	2	2	1	1	2	2	1	1	2	2	1	1	2	2	1	1	2	2	1	1	2	2	1	1	2	2	1	1	2	2	1	1	2	2
	time point (min)	0	0	0	0	15	15	15	15	30	30	30	30	60	60	60	60	120	120	120	120	240	240	240	240	0	0	0	0	15	15	15	15	30	30	30	30	60	60	60	60	120	120	120	120	240	240	240	240
	cell line	4T1	4T1	4T1	4T1	4T1	4T1	4T1	4T1	4T1	4T1	4T1	4T1	4T1	4T1	4T1	4T1	4T1	4T1	4T1	4T1	4T1	4T1	4T1	4T1	4T07	4T07	4T07	4T07	4T07	4T07	4T07	4T07	4T07	4T07	4T07	4T07	4T07	4T07	4T07	4T07	4T07	4T07	4T07	4T07	4T07	4T07	4T07	4T07
0.105233	UDPNacetylglucosamine	0.97896	0.962059	0.98753	0.974708	0.939134	0.920575	0.906077	0.945981	0.821449	0.805382	0.696068	0.79307	0.356155	0.395296	0.449152	0.361097	0.143247	0.152191	0.132213	0.132423	0.0330207	0.0372881	0.0992799	0.0701386	0.975637	0.980144	0.98512	0.979764	0.968435	0.960127	0.941641	0.947617	0.954926	0.953421	0.928381	0.905501	0.659617	0.686532	0.744055	0.742941	0.403515	0.422128	0.424498	0.47719	0.230984	0.212626	0.209763	0.158971
0.105338	UDPNacetylglucosamine_Ac	0.0210402	0.0379407	0.0124704	0.0252923	0.0281856	0.0292639	0.0292983	0.0237222	0.0161633	0.0119291	0.0471202	0.0286539	0.0332459	0.0154662	0.0268965	0.0499802	0.0274829	0.0190227	0.0630729	0.0243864	0	0	0	0.0126995	0.0243626	0.0198563	0.0148804	0.0202359	0.0180311	0.0249098	0.0315107	0.0293153	0.0187434	0.0191701	0.0125197	0.0201692	0.0135436	0.0165612	0.0197587	0.00569827	0.0130277	0.0113811	0.0132853	0.0238364	0.0141504	0.00868993	0.00177061	0.00457341
0.105284	UDPNacetylglucosamine_Hx	0	0	0	0	0.0291623	0.0231513	0.0393944	0.0207496	0.0811114	0.114767	0.125201	0.0565181	0.172774	0.214081	0.13462	0.194447	0.168208	0.146519	0.11718	0.108666	0.0381231	0.162035	0.0506416	0.0740067	0	0	0	0	0.0130156	0.0144352	0.024987	0.0230674	0.0197819	0.0247772	0.0413246	0.045352	0.180443	0.173452	0.159717	0.126665	0.264674	0.260084	0.232909	0.226906	0.174505	0.175946	0.157756	0.164249
0.105304	UDPNacetylglucosamine_Hx_Ac	0	0	0	0	0.00351757	0.00901672	0.0252305	0.00800438	0.0705968	0.0531177	0.094831	0.0759957	0.251144	0.198447	0.188663	0.220064	0.183542	0.218615	0.239792	0.225165	0.0738662	0.0778124	0.0817866	0.0770487	0	0	0	0	0	0	0.00121417	0	0.00133563	0	0.00559101	0.0128717	0.0356737	0.0235573	0.0200069	0.0315268	0.0571107	0.0274573	0.0322392	0.0643244	0.0558424	0.0736329	0.0399193	0.0462619
0.105336	UDPNacetylglucosamine_Hx_Nu	0	0	0	0	0	0	0	0	0.0027875	0.00299309	0.00841975	0.0172414	0.0493252	0.0612308	0.0858849	0.0621774	0.112782	0.160917	0.181855	0.148436	0.145142	0.246336	0.157233	0.21616	0	0	0	0	0	0	0	0	0	0	0.00101049	0.00113966	0.0343943	0.0479892	0.0214584	0.038733	0.130328	0.119801	0.15828	0.0561865	0.202582	0.2506	0.239786	0.258718
0.105299	UDPNacetylglucosamine_Hx_Nu_Ac	0	0	0	0	0	0	0	0	0.00109885	0.00436933	0.0117388	0.00205295	0.0802169	0.0675292	0.0625631	0.0559746	0.238173	0.151412	0.1613	0.252493	0.518776	0.333451	0.427356	0.338423	0	0	0	0	0	0	0	0	0	0	0	0	0.0114318	0.00882499	0.0055058	0.00228367	0.016711	0.0410957	0.025212	0.0324976	0.102154	0.0967329	0.104575	0.103365
0.105328	UDPNacetylglucosamine_Nu	0	0	0	0	0	0.0179926	0	0.00154315	0.00679322	0.00744182	0.0166217	0.0264684	0.0545157	0.0374387	0.0463425	0.0473685	0.117533	0.113487	0.0826694	0.0868058	0.161187	0.125021	0.151601	0.195328	0	0	0	0	0.000518417	0.000528405	0.000647121	0	0.00521326	0.00263143	0.0111733	0.0149666	0.0625673	0.0374207	0.0294986	0.0521517	0.110476	0.0991973	0.104622	0.112384	0.210687	0.173216	0.243691	0.243254
0.105566	UDPNacetylglucosamine_Nu_Ac	0	0	0	0	0	0	0	0	0	0	0	0	0.00262346	0.0105106	0.0058777	0.00889093	0.009031	0.0378368	0.0219179	0.0216256	0.0298855	0.0180577	0.0321019	0.0161962	0	0	0	0	0	0	0	0	0	0	0	0	0.00232925	0.00566251	0	0	0.00415859	0.0188558	0.00895489	0.00667541	0.00909588	0.00855572	0.002739	0.0206082
	UDPNacetylglucosamine_TOTAL	1	1	1	1	1	1	1	1	1	1	1	1	1	1	1	1	1	1	1	1	1	1	1	1	1	1	1	1	1	1	1	1	1	1	1	1	1	1	1	1	1	1	1	1	1	1	1	1
	UDPNacetylglucosamine_(allHx)	0	0	0	0	0.0326799	0.032168	0.0646249	0.0287539	0.155594	0.175247	0.24019	0.151808	0.55346	0.541289	0.471731	0.532664	0.702706	0.677462	0.700126	0.734759	0.775907	0.819634	0.717017	0.705638	0	0	0	0	0.0130156	0.0144352	0.0262012	0.0230674	0.0211175	0.0247772	0.0479261	0.0593633	0.261943	0.253824	0.206688	0.199209	0.468823	0.448438	0.44864	0.379914	0.535083	0.596912	0.542037	0.572594
	UDPNacetylglucosamine_(allAc)	0.0210402	0.0379407	0.0124704	0.0252923	0.0317032	0.0382806	0.0545289	0.0317266	0.0878589	0.0694161	0.15369	0.106703	0.367231	0.291953	0.284	0.33491	0.45823	0.426887	0.486083	0.52367	0.622528	0.429321	0.541244	0.444367	0.0243626	0.0198563	0.0148804	0.0202359	0.0180311	0.0249098	0.0327249	0.0293153	0.020079	0.0191701	0.0181107	0.0330409	0.0629783	0.054606	0.0452713	0.0395088	0.0910079	0.0987899	0.0796914	0.127334	0.181242	0.187611	0.149004	0.174809
	UDPNacetylglucosamine_(allNu)	0	0	0	0	0	0.0179926	0	0.00154315	0.0106796	0.0148042	0.0367803	0.0457627	0.186681	0.176709	0.200668	0.174411	0.47752	0.463653	0.447742	0.509359	0.85499	0.722865	0.768292	0.766107	0	0	0	0	0.000518417	0.000528405	0.000647121	0	0.00521326	0.00263143	0.0121838	0.0161063	0.110723	0.0998974	0.0564628	0.0931684	0.261673	0.27895	0.297069	0.207744	0.524519	0.529105	0.590791	0.625945
0.0159171	Nacetylneuraminate	0.928791	0.951189	0.949454	0.924394	0.922488	0.943681	0.903792	0.984966	0.87356	0.925032	0.845803	0.855044	0.703695	0.712988	0.593169	0.555699	0.343365	0.362888	0.357455	0.510003	0.35029	0.259215	0.266052	0.382168	0.954376	0.848932	0.94836	0.967536	0.720181	0.758492	0.731908	0.885464	0.608752	0.652991	0.683444	0.610778	0.770022	0.57909	0.89462	0.863546	0.495445	0.650317	0.545397	0.395539	0.594946	0.627636	0.242382	0.454654
	Nacetylneuraminate_Ac	0.0375805	0.0248922	0.0405976	0.0294306	0.0522378	0.00439993	0	0.00204608	0.0568982	0.014102	0.00904565	0.0133299	0.0172012	0.00153146	0.0184821	0.019631	0.0262789	0.0308088	0.000728922	0.00817299	0.0244685	0.016503	0.0390783	0.0618617	0.0332312	0.102527	0.01912	0.00275152	0.0318706	0.205011	0.0195258	0.028634	0.0539876	0.0932845	0.108713	0.143934	0	0.15386	0.0172981	0.0118655	0.120519	0.0347811	0.0147746	0.190335	0.00306748	0.0450552	0.0467933	0.0115235
0.0150957	Nacetylneuraminate_Hx	0.00270801	0.000768277	0.000285271	0.000734965	0.00541342	0.000963795	0.00598929	0	0.00240077	0.00102872	0	0.00141808	0.00155366	0	0.001194	0.00186439	0.00707695	0.000856834	0.00105289	0.00110676	0	0	0	0.00163655	0.000463075	0.000702758	0.00104	0.000821884	0	0	0	0.00370558	0.0054376	0.0043956	0	0	0.00397944	0	0	0.00439464	0.00188156	0.0109694	0.00315696	0.00489989	0.00379784	0.00363956	0.00331506	0.00478899
0.0154138	Nacetylneuraminate_Hx_Ac	0.000663185	0.00038926	0.000445736	0.000926695	0.000758568	0.0010057	0.00548315	0.00173472	0.00176056	0.000985855	0.00210364	0.0228027	0.00665853	0.00125873	0.00213925	0.0126669	0.0269794	0.0100957	0.00862558	0.0163034	0.0112898	0.00313514	0.0176139	0.0157109	0.000617434	0.00140552	0.00104	0.00160803	0.00285408	0	0.00402913	0.00454775	0.0093216	0.00610501	0	0.00299401	0	0.00143963	0.00275921	0.00395517	0.00881363	0.00285383	0	0.00557574	0.00920245	0.0111697	0	0.0444478
0.0157513	Nacetylneuraminate_Hx_PEP	0	0.000450723	0.000909301	0.00089474	0.000999931	0.0010476	0.00215108	0.000889601	0.0072023	0	0.00168291	0.0403301	0.097492	0.119873	0.102037	0.160064	0.200932	0.21093	0.198834	0.25	0.243938	0.243147	0.205755	0.268853	0.000441024	0.00110433	0	0	0	0.00505902	0.0037192	0	0	0	0.00395055	0.00221779	0.160338	0.160878	0.0295023	0.0562514	0.172311	0.0692054	0.224776	0.229788	0.169734	0.252134	0.380977	0.328494
0.0156294	Nacetylneuraminate_Hx_PEP_Ac	0	0.000327798	0.000463565	0.000287595	0	0.000921891	0.00202455	0	0.00200064	0.0123875	0.0180212	0	0.156975	0.124573	0.277257	0.186494	0.306966	0.363633	0.412853	0.200111	0.358241	0.403954	0.45063	0.231671	0	0	0.00112	0.0014651	0.00285408	0	0.00387417	0	0.0066028	0.02442	0	0.00288312	0.00298458	0.00521864	0.00275921	0.00395517	0.0310953	0.00445911	0.0106074	0.0337923	0.179813	0.0156878	0.0738238	0.0356181
0.0142457	Nacetylneuraminate_PEP	0.0143966	0.0174348	0.00657906	0.0232313	0.0146197	0.00574087	0.0698469	0.00805089	0.012404	0.00647235	0.12159	0.0344877	0.013428	0.00902092	0.00303475	0.00888328	0.00644896	0	0.0117437	0.00600204	0.011773	0.00104505	0.00512033	0.032011	0.0100995	0.0135532	0	0.0115064	0.112736	0.00782944	0.101503	0.0444669	0.283014	0.159951	0.0804741	0.0239521	0.0300116	0	0.0471188	0.0443859	0.0823925	0.0604655	0.163026	0.0746811	0.0143149	0.0254769	0.055846	0.0679437
	Nacetylneuraminate_PEP_Ac	0.0158612	0.0045482	0.00126589	0.0200997	0.00348252	0.0422394	0.0107132	0.00231296	0.043774	0.0399914	0.00175303	0.0325874	0.00299634	0.030755	0.0026865	0.054698	0.0819526	0.0207875	0.00870657	0.0083007	0	0.0730008	0.0157501	0.00608798	0.000771792	0.0317747	0.02932	0.0143115	0.129504	0.0236088	0.135441	0.0331817	0.0328845	0.0588523	0.123418	0.21324	0.0326646	0.0995141	0.00594291	0.0116458	0.0875421	0.166949	0.0382624	0.0653882	0.0251242	0.0192018	0.196863	0.0525292
	Nacetylneuraminate_TOTAL	1	1	1	1	1	1	1	1	1	1	1	1	1	1	1	1	1	1	1	1	1	1	1	1	1	1	1	1	1	1	1	1	1	1	1	1	1	1	1	1	1	1	1	1	1	1	1	1
	Nacetylneuraminate_(allHx)	0.00337119	0.00193606	0.00210387	0.002844	0.00717192	0.00393899	0.0156481	0.00262432	0.0133643	0.0144021	0.0218077	0.0645509	0.262679	0.245705	0.382627	0.361089	0.541954	0.585516	0.621366	0.467521	0.613469	0.650236	0.673999	0.517871	0.00152153	0.00321261	0.0032	0.00389501	0.00570817	0.00505902	0.0116225	0.00825333	0.021362	0.0349206	0.00395055	0.00809492	0.167302	0.167536	0.0350207	0.0685564	0.214102	0.0874877	0.23854	0.274056	0.362547	0.282631	0.458116	0.413349
	Nacetylneuraminate_(allAc)	0.0541048	0.0301574	0.0427728	0.0507446	0.0564789	0.0485669	0.0182209	0.00609376	0.104433	0.0674668	0.0309235	0.06872	0.183831	0.158118	0.300565	0.27349	0.442177	0.425325	0.430914	0.232888	0.393999	0.496593	0.523072	0.315331	0.0346204	0.135708	0.0506	0.0201361	0.167083	0.22862	0.16287	0.0663635	0.102796	0.182662	0.232131	0.363052	0.0356491	0.260032	0.0287594	0.0314217	0.24797	0.209043	0.0636444	0.295092	0.217207	0.0911145	0.317481	0.144119
	Nacetylneuraminate_(allPEP)	0.0302578	0.0227615	0.00921782	0.0445133	0.0191021	0.0499497	0.0847358	0.0112534	0.0653809	0.0588513	0.143047	0.107405	0.270891	0.284222	0.385015	0.410139	0.5963	0.595351	0.632137	0.464413	0.613952	0.721147	0.677255	0.538623	0.0113123	0.0464323	0.03044	0.027283	0.245095	0.0364972	0.244537	0.0776487	0.322501	0.243223	0.207843	0.242293	0.225999	0.265611	0.0853231	0.116238	0.373341	0.301079	0.436671	0.40365	0.388986	0.3125	0.70751	0.484585
0.101636	CMPNacetylneuraminate	0.727542	0.846819	0.925791	0.66595	0.888496	0.845425	0.807464	0.505745	0.82312	0.828692	0.883541	0.767922	0.683551	0.636616	0.621391	0.697934	0.559318	0.33562	0.587419	0.538617	0.104446	0.191809	0.245174	0.198586	0.840606	0.926115	0.895483	0.836464	0.797653	0.658123	0.776915	0.760656	0.765867	0.614268	0.74571	0.570866	0.608459	0.398399	0.66458	0.249061	0.474841	0.927061	0.38439	0.390948	0.52929	0.334553	0.352106	0.295673
0.101616	CMPNacetylneuraminate_Ac	0.217923	0.106417	0.0603053	0.259442	0.0967903	0.101462	0.0663116	0.409354	0.109626	0.0718874	0.0451364	0.137706	0.118536	0.12494	0.166991	0.120341	0.0303402	0.0896568	0.0599605	0.031948	0	0	0.111184	0	0.159394	0.0738847	0.104517	0.161697	0.154724	0.162117	0.10168	0.0887618	0.0116156	0.139566	0.105693	0.0367435	0.0414124	0.110242	0.0228778	0.499255	0.0757717	0	0.0837489	0.202793	0	0.0299038	0.15962	0
0.102284	CMPNacetylneuraminate_Hx	0	0	0	0	0	0	0	0	0	0	0	0	0.0063831	0	0.00145724	0	0.0159076	0.0177237	0	0.0210383	0.0631913	0	0	0	0	0	0	0	0	0	0	0	0	0	0	0	0.00238879	0	0	0	0.00211021	0	0	0	0	0	0	0
0.103038	CMPNacetylneuraminate_Hx_Ac	0	0.00119158	0	0	0	0	0	0	0	0	0	0	0	0	0	0	0.0171681	0	0	0.00433002	0	0	0.0830903	0	0	0	0	0.00183945	0	0	0	0.00182625	0	0	0	0	0	0	0	0	0	0	0	0	0	0	0	0
0.102816	CMPNacetylneuraminate_Hx_Nu_PEP	0	0	0	0	0	0	0	0	0	0	0.00100121	0	0	0	0	0	0.0139277	0.0456812	0.0097646	0.0303666	0.115083	0.0996192	0.0413048	0.0987691	0	0	0	0	0	0.00450536	0.00272912	0	0	0	0	0	0	0	0	0	0	0	0	0	0.149031	0.0253933	0	0.0751721
0.101336	CMPNacetylneuraminate_Hx_Nu_PEP_Ac	0	0	0	0	0	0	0.00122211	0	0	0	0	0	0	0	0	0	0.00887466	0.0832236	0.04165	0.0219137	0.150066	0.338989	0.281316	0.208416	0	0	0	0	0	0	0	0	0.00422387	0	0	0	0	0	0	0	0	0	0	0	0.316749	0	0	0.0246023
0.102072	CMPNacetylneuraminate_Hx_PEP	0	0	0	0	0	0	0	0	0	0	0	0	0	0.0106905	0.0221774	0	0.0860512	0.0437346	0.0767131	0.0819975	0.0340566	0.11006	0.0107652	0	0	0	0	0	0	0	0	0	0	0	0	0	0	0	0.00750552	0	0.0540823	0.00824313	0.147069	0	0	0.0867635	0.0564785	0.215396
0.102339	CMPNacetylneuraminate_Hx_PEP_Ac	0	0	0	0	0.000603541	0	0	0	0	0	0	0	0.00738322	0	0	0.0185567	0.0726829	0.121804	0.0413877	0.0315056	0.0960042	0.127625	0.0218543	0.217623	0	0	0	0	0	0	0	0	0	0.00308797	0	0	0	0	0	0	0	0	0.0168419	0.00499131	0.0049295	0	0	0.00249288
0.10175	CMPNacetylneuraminate_Nu	0	0	0	0	0	0	0	0	0	0	0	0	0.00804506	0.00928111	0	0	0.046157	0.00971468	0.0464166	0.109352	0.16462	0.114571	0.0799967	0.229004	0	0	0	0	0	0	0	0	0	0	0	0	0	0	0	0	0.0261057	0	0.0744457	0	0	0.219128	0.300615	0.184473
0.103469	CMPNacetylneuraminate_Nu_Ac	0	0	0	0	0	0	0	0	0	0	0	0	0	0	0	0.0120433	0.000316044	0	0	0.00163788	0.120826	0.00379426	0.0424545	0	0	0	0	0	0	0	0	0	0	0	0	0	0	0	0	0	0.0144451	0	0	0	0	0.00731612	0.0222052	0.101258
0.1015	CMPNacetylneuraminate_Nu_PEP	0	0	0	0	0	0	0	0	0	0	0	0	0	0.00359787	0	0	0.0109744	0	0.00765125	0.0117381	0.0878274	0	0	0	0	0	0	0	0	0	0	0	0	0	0	0	0	0	0	0	0.022973	0	0.0667536	0	0	0.06446	0.0395028	0.0063509
0.101785	CMPNacetylneuraminate_PEP	0.0522614	0.0455728	0.0139041	0.0746086	0.0141104	0.053113	0.125003	0.0573812	0.0672534	0.0943202	0.0596357	0.074186	0.158092	0.208917	0.158627	0.120815	0.128786	0.174308	0.0996668	0.0982445	0.0638793	0.0106133	0.0828604	0.0476018	0	0	0	0	0.0476224	0.162306	0.118676	0.148756	0.188617	0.243078	0.148597	0.338128	0.34774	0.488593	0.290789	0.251684	0.264625	0.0646961	0.196233	0.401267	0	0.232482	0.0694718	0.0945809
0.102022	CMPNacetylneuraminate_PEP_Ac	0.00227295	0	0	0	0	0	0	0.0275196	0	0.00510023	0.0106856	0.0201858	0.0180095	0.00595825	0.0293573	0.0303107	0.00949585	0.0785332	0.0293709	0.0173107	0	0.00291866	0	0	0	0	0	0	0	0.0129482	0	0	0.0296763	0	0	0.0542623	0	0.00276682	0.0142484	0	0.0650467	0	0.0305187	0	0	0	0	0
	CMPNacetylneuraminate_Hx_Nu	0	0	0	0	0	0	0	0	0	0	0	0	0	0	0	0	0	0	0	0	0	0	0	0	0	0	0	0	0	0	0	0	0	0	0	0	0	0	0	0	0	0	0	0	0	0	0	0
	CMPNacetylneuraminate_Hx_Nu_Ac	0	0	0	0	0	0	0	0	0	0	0	0	0	0	0	0	0	0	0	0	0	0	0	0	0	0	0	0	0	0	0	0	0	0	0	0	0	0	0	0	0	0	0	0	0	0	0	0
	CMPNacetylneuraminate_Nu_PEP_Ac	0	0	0	0	0	0	0	0	0	0	0	0	0	0	0	0	0	0	0	0	0	0	0	0	0	0	0	0	0	0	0	0	0	0	0	0	0	0	0	0	0	0	0	0	0	0	0	0
	CMPNacetylneuraminate_TOTAL	1	1	1	1	1	1	1	1	1	1	1	1	1	1	1	1	1	1	1	1	1	1	1	1	1	1	1	1	1	1	1	1	1	1	1	1	1	1	1	1	1	1	1	1	1	1	1	1
	CMPNacetylneuraminate_(allHx)	0	0.00119158	0	0	0.000603541	0	0.00122211	0	0	0	0.00100121	0	0.0137663	0.0106905	0.0236346	0.0185567	0.214612	0.312167	0.169515	0.191152	0.458402	0.676294	0.43833	0.524808	0	0	0	0.00183945	0	0.00450536	0.00272912	0.00182625	0.00422387	0.00308797	0	0	0.00238879	0	0.00750552	0	0.0561925	0.00824313	0.163911	0.00499131	0.47071	0.112157	0.0564785	0.317664
	CMPNacetylneuraminate_(allAc)	0.220196	0.107608	0.0603053	0.259442	0.0973938	0.101462	0.0675337	0.436873	0.109626	0.0769876	0.055822	0.157892	0.143929	0.130898	0.196348	0.181251	0.138878	0.373218	0.172369	0.108646	0.366896	0.473327	0.539899	0.426039	0.159394	0.0738847	0.104517	0.163536	0.154724	0.175065	0.10168	0.090588	0.0455158	0.142654	0.105693	0.0910058	0.0414124	0.113009	0.0371262	0.499255	0.155264	0	0.131109	0.207784	0.321678	0.0372199	0.181826	0.128353
	CMPNacetylneuraminate_(allPEP)	0.0545344	0.0455728	0.0139041	0.0746086	0.0147139	0.053113	0.126225	0.0849008	0.0672534	0.0994204	0.0713226	0.0943718	0.183485	0.229163	0.210161	0.169682	0.330793	0.547285	0.306204	0.293077	0.546917	0.689826	0.4381	0.57241	0	0	0	0	0.0476224	0.17976	0.121406	0.148756	0.222518	0.246166	0.148597	0.39239	0.34774	0.491359	0.312543	0.251684	0.406727	0.0729392	0.457416	0.406259	0.47071	0.409099	0.165453	0.418596
	CMPNacetylneuraminate_(allNu)	0	0	0	0	0	0	0.00122211	0	0	0	0.00100121	0	0.00804506	0.012879	0	0.0120433	0.0802498	0.13862	0.105482	0.175008	0.638423	0.556974	0.445072	0.53619	0	0	0	0	0	0.00450536	0.00272912	0	0.00422387	0	0	0	0	0	0	0	0.0635238	0	0.141199	0	0.46578	0.316298	0.362323	0.391857
[truncated: 23 more columns]
