# Supplementary material for: Sialic Acid Metabolism: A Key Player in Breast Cancer Metastasis Revealed by Metabolomics
Source: Front Oncol. 2018 May 28;8:174. doi: 10.3389/fonc.2018.00174 (PMC5985449; doi:10.3389/fonc.2018.00174)
Supplement: Supplementary file 13 [file table_1.xlsx]

## Sheet: Supplemental Table 1
Supplemental Table 1. MRM transition parameters for metabolites quantified by LC-MS/MS in this study.
compound	Parent m/z	Daughter m/z	Cone voltage (V)	Collision energy (V)
Alanine-CBZ	221.9	113.65	28	10
Arginine-CBZ	306.94	198.77	22	10
Asparagine-CBZ	264.87	112.75	28	10
Aspartate-CBZ	265.89	157.69	40	10
Cysteine-CBZ	253.81	145.58	50	10
Glutamate-CBZ	279.87	127.73	28	16
Glutamine-CBZ	279	127	28	16
Glycine-CBZ	207.82	99.66	22	10
Histidine-CBZ	287.87	179.75	22	10
Isoleucine/Leucine-CBZ	263.91	155.76	10	10
Lysine-CBZ	413	196.79	50	16
Methionine-CBZ	281.84	173.71	22	10
Ornithine-CBZ	399.02	182.74	40	16
Phenylalanine-CBZ	298	147	28	27
Proline-CBZ	247.9	139.7	34	10
Serine-CBZ	237.82	129.72	16	10
Threonine-CBZ	251.85	143.71	22	10
Tryptophan-CBZ	336.74	228.73	34	10
Tyrosine-CBZ	313.87	205.76	22	10
Valine-CBZ	249.85	141.83	28	12
2/3-phosphoglycerate	184.77	96.66	22	16
acetoacetate	101	57.2	22	22
Acetoacetyl-CoA	850.2	766.1	40	30
Acetyl-CoA	808	408.01	40	37
Acetylphosphate	139	79	28	22
Aconitate	173.05	84.82	16	13
Adenine	134	106.75	40	21
ADP	426.12	158.62	34	21
ADP-glucose	588	346	34	22
ADP-ribose	558.1	345.78	50	21
Allantoate and Carbamoyl aspartate	175	132	28	12
AMP	346.11	78.6	40	29
ATP	505.87	158.64	16	28
Citrate/ Isocitrate	191	110.6	22	13
CMP	322.1	78.68	34	29
CoA	766	408	40	40
dAMP	330.1	194.56	28	21
dCMP	305.89	78.57	50	22
Deoxyinosine	251	135	28	19
Deoxyribose-phosphate	213	79	28	33
Dephospho-CoA	686.2	339	40	35
dTMP	321	194.48	28	21
dUMP	307	194.48	28	13
Erythrose-4-phosphate	198.8	96.66	34	10
FAD	784.2	436.92	50	29
FBP	339	97	28	28
Flavin mononucleotide	455	213	22	19
Fumarate	115	70.9	22	5
GAP/ DHAP	289	97	28	25
GDP	441.8	343.78	28	16
Glucono-lactone	177	129	22	11
Glutamate	145.79	101.73	22	10
Glutamine	144.8	108.76	40	10
Glutaric acid	131	86.76	22	13
Glutathione disulfide oxidized	611	306.01	46	21
Glutathione reduced	305.89	142.72	40	16
Glycerol 3-phosphate	170.79	78.67	46	16
GMP	362.1	78.65	34	21
GTP	521.82	158.65	40	28
Hexose-phosphate	258.83	96.63	10	16
IDP	427	159	22	25
Inosine	267	135	28	25
Ketoglutarate	145	100.77	22	5
Lactate	88.8	42.74	46	10
Malate	132.77	70.69	16	16
N-acetyl-glucosamine-1-phosphate	300	79	22	22
NAD	662.1	540.05	22	22
NADH	664.18	407.81	46	28
NADP	742	619.6	22	13
NADPH	744.07	407.83	34	34
Orotate	154.8	110.72	16	10
Phosphoenolpyruvate	167	78.77	16	13
Phosphogluconic acid	274.84	96.65	22	16
Phosphoserine	183.82	96.68	40	10
PRPP	389	291	40	18
Ribose-5-phosphate	229	96.64	28	21
Ribulose-5-phosphate	229	96.64	28	21
Sedoheptulose-phosphate	289	97	28	25
Sialic acid	308.3	86.9	20	20
Succinate	116.76	72.71	28	10
Thymidine	241	125	28	15
UDP	402.76	158.43	10	22
UDP-D-glucose	565	323	22	22
UDP-D-glucuronate	579	403	22	22
UDP-N-acetyl-glucosamine	606	385	22	22
UMP	322.9	78.55	46	28
Uracil	110.76	41.7	40	10
Uridine	243	199.76	28	13
UTP	482.83	158.65	28	34
Xanthine	151	108	22	21
Xanthosine	283	151	28	22
