# Supplementary material for: Sialic Acid Metabolism: A Key Player in Breast Cancer Metastasis Revealed by Metabolomics
Source: Front Oncol. 2018 May 28;8:174. doi: 10.3389/fonc.2018.00174 (PMC5985449; doi:10.3389/fonc.2018.00174)
Supplement: Supplementary file 14 [file table_2.xlsx]

## Sheet: Supplemental Table 2
Supplemental Table 2. Metabolites compared between high- and low-metastatic groups of tumor samples. Metabolites are sorted by ascending order of p-value (descending order of statistical significance of difference). The first column shows metabolite names assigned to the compound peaks. Multiple hexose phosphate peaks were detected but not identified, and were suffixed with numbers to indicate as…
Compound_alternative_name	Ratio(high/low)	RSD_high	RSD_low	p-value	q-value
Cytidine monophosphate (CMP)	0.707716	0.248637	0.205334	0.0030668	0.325081
Xanthosine	1.96696	0.471536	0.545729	0.0108285	0.57391
Sialic acid	1.62244	0.454047	0.299704	0.0293756	0.618359
Nicotinamide adenine dinucleotide, reduced (NADH)	1.41685	0.307797	0.355762	0.0308679	0.618359
Glutamine	0.256237	0.392784	0.930207	0.0325535	0.618359
Lysine	0.910979	0.10834	0.0894441	0.0487815	0.618359
Deoxythymidine monophosphate (dTMP)	0.676818	0.550805	0.349762	0.0609075	0.618359
Glycerol-3-phosphate	1.18877	0.183632	0.205957	0.0621167	0.618359
Xanthine	0.642496	0.612824	0.431904	0.0689444	0.618359
Uridine	1.45873	0.400603	0.47079	0.0691148	0.618359
Tryptophan	0.872253	0.195379	0.132033	0.077277	0.618359
Orotate	0.712017	0.560125	0.309339	0.0879411	0.618359
Ornithine	0.864973	0.152219	0.198261	0.089613	0.618359
Glycine	1.31566	0.379363	0.258153	0.0925718	0.618359
Deoxyadenosine monophosphate (dAMP)	0.702002	0.348932	0.472061	0.0933372	0.618359
Glutathione (reduced)	1.25426	0.191435	0.400523	0.102246	0.637535
Cysteine	1.65368	0.638303	0.766633	0.130488	0.737047
Isoleucine/Leucine	0.915873	0.156387	0.0996076	0.144668	0.737047
Flavin adenine dinucleotide, oxidized (FAD)	1.09904	0.107802	0.168508	0.145764	0.737047
Ribulose-5-phosphate	0.68707	0.413105	0.574094	0.146019	0.737047
Nicotinamide adenine dinucleotide phosphate, reduced (NADPH)	2.02752	1.13144	0.578085	0.19921	0.832794
Adenosine triphosphate (ATP)	1.85089	0.986259	1.02319	0.214806	0.832794
Glutathione disulfide (oxidized)	0.788773	0.274635	0.487971	0.233958	0.832794
Adenosine diphosphate (ADP)-glucose	0.793898	0.414728	0.417344	0.235977	0.832794
N-acetylglucosamine-1-phosphate	1.31582	0.539317	0.412449	0.23941	0.832794
Uridine diphosphate (UDP)-glucuronate	1.2281	0.394174	0.342505	0.239555	0.832794
Hexose phosphate_3	1.27068	0.417564	0.476918	0.245775	0.832794
Glutamate	1.07638	0.172397	0.0896838	0.262256	0.832794
Acetylphosphate	0.835048	0.272211	0.391344	0.264158	0.832794
Threonine	0.907552	0.193342	0.184115	0.26542	0.832794
Lactate	0.877299	0.24882	0.262912	0.271069	0.832794
Nicotinamide adenine dinucleotide, oxidized (NAD)	1.09357	0.204195	0.152692	0.288441	0.832794
Succinate	1.0972	0.181426	0.203105	0.294058	0.832794
Proline	1.09466	0.217419	0.149823	0.301238	0.832794
2/3-phosphoglycerate	0.800781	0.445829	0.473488	0.302113	0.832794
Alanine	1.15623	0.393312	0.177291	0.331983	0.832794
Valine	0.927009	0.16989	0.172923	0.336791	0.832794
Nicotinamide adenine dinucleotide phosphate, oxidized (NADP)	1.32072	0.700994	0.473085	0.34224	0.832794
Uridine diphosphate (UDP)-N-acetylglucosamine	0.957552	0.10997	0.0901355	0.345677	0.832794
Adenosine monophosphate (AMP)	1.17206	0.442314	0.197224	0.346726	0.832794
Allantoate/Carbamoylaspartate	0.680656	1.08948	0.765304	0.355859	0.832794
Coenzyme A (CoA)	1.23297	0.332623	0.679127	0.365372	0.832794
Fructose biphosphate	1.27477	0.556068	0.627899	0.370972	0.832794
Deoxyuridine monophosphate (dUMP)	0.745522	0.773935	0.675823	0.377114	0.832794
Ribose-5-phosphate	0.74909	0.742608	0.714316	0.392371	0.837851
Acetoacetate	0.685476	0.533088	1.06352	0.395213	0.837851
Glutaric acid	0.899869	0.359476	0.202192	0.417384	0.867503
Histidine	1.07789	0.210538	0.201631	0.427741	0.870653
Guanosine diphosphate (GDP)	1.29777	0.61946	0.921964	0.451413	0.870653
Uracil	0.801303	0.749633	0.560577	0.454332	0.870653
Guanosine monophosphate (GMP)	0.900287	0.419522	0.229572	0.484737	0.870653
Erythrose-4-phosphate	0.850909	0.434645	0.555926	0.489169	0.870653
Inosine	1.70241	1.79146	0.619011	0.492123	0.870653
Hexose phosphate_2	1.23233	0.619447	0.749144	0.500886	0.870653
Dephospho-CoA	1.23016	0.762289	0.494034	0.501036	0.870653
Guanosine triphosphate (GTP)	1.08311	0.311272	0.237783	0.532133	0.901392
Phosphoserine	0.821909	0.885506	0.592905	0.556035	0.901392
Gluconolactone	1.18805	0.69396	0.580584	0.562705	0.901392
Citrate/Isocitrate	1.15158	0.605219	0.433756	0.566518	0.901392
Sedoheptulose phosphate	0.890351	0.315483	0.541702	0.576892	0.901392
Hexose phosphate_1	1.18176	0.649878	0.663888	0.578251	0.901392
Aconitate	0.901303	0.349445	0.642999	0.67001	0.968013
Adenosine diphosphate (ADP)-ribose	1.20705	1.28098	0.473348	0.693545	0.968013
Fumarate	0.949743	0.374782	0.199037	0.701327	0.968013
Flavin mononucleotide	1.10178	0.649124	0.483438	0.713609	0.968013
Thymidine	1.08616	0.570648	0.481297	0.732466	0.968013
Phosphoenolpyruvate	0.902571	0.725984	0.620925	0.73683	0.968013
Ketoglutarate	1.07701	0.483651	0.540182	0.749288	0.968013
Acetoacetyl-CoA	1.05313	0.452954	0.241932	0.757043	0.968013
Arginine-CBZ	1.06152	0.615227	0.35035	0.795921	0.968013
Adenine	1.17311	1.769	0.803093	0.809957	0.968013
Serine-CBZ	0.981462	0.151434	0.190141	0.81082	0.968013
Phosphoribosyl pyrophosphate (PRPP)	1.04829	0.464443	0.468532	0.823751	0.968013
Methionine-CBZ	1.01747	0.204299	0.16681	0.838147	0.968013
Uridine monophosphate (UMP)	0.966348	0.458105	0.286467	0.842322	0.968013
Deoxyinosine	1.05487	0.764696	0.392201	0.849588	0.968013
Deoxyribose-phosphate	1.03532	0.532836	0.369464	0.868292	0.968013
Asparagine-CBZ	1.01013	0.139034	0.129911	0.868843	0.968013
Deoxycytidine monophosphate (dCMP)	0.970136	0.394408	0.483734	0.880007	0.968013
Phosphogluconic acid	1.02057	0.405044	0.314339	0.901695	0.968013
Glyceraldehyde 3-phosphate (GAP)/Dihydroxyacetone phosphate (DHAP)	1.03772	0.741637	0.567376	0.902093	0.968013
Inosine diphosphate (IDP)	0.964229	0.667488	0.729399	0.908713	0.968013
Adenosine diphosphate (ADP)	1.03744	0.648464	0.782621	0.909925	0.968013
Uridine diphosphate (UDP)	0.968227	0.393405	0.917108	0.921079	0.968013
Tyrosine-CBZ	1.00801	0.196247	0.178334	0.925305	0.968013
Uridine diphosphate (UDP)-D-glucose	1.00454	0.141619	0.114571	0.938197	0.968013
Acetyl-CoA	1.03431	0.879853	1.18463	0.942901	0.968013
Malate	1.00899	0.362376	0.173739	0.945101	0.968013
Uridine triphosphate (UTP)	0.979805	0.609651	0.801107	0.949749	0.968013
Phenylalanine-CBZ	1.00209	0.160074	0.15076	0.976349	0.980534
Aspartate-CBZ	0.997056	0.323396	0.193957	0.980534	0.980534
