# Supplementary material for: Sialic Acid Metabolism: A Key Player in Breast Cancer Metastasis Revealed by Metabolomics
Source: Front Oncol. 2018 May 28;8:174. doi: 10.3389/fonc.2018.00174 (PMC5985449; doi:10.3389/fonc.2018.00174)
Supplement: Supplementary file 15 [file table_3.xlsx]

## Sheet: Supplemental Table 3
Supplemental Table 3. MRM transition parameters for 13C-labeled metabolites quantified by LC-MS/MS in this study.
Compound	Labeled unit(s)	Parent m/z	Daughter m/z	Cone voltage (V)	Collision energy (V)
UDP-N-acetylglucosamine	-	605.96	384.68	30	25
	hexose ring (C6)	612	385	30	25
	nucleotide ribose ring (C5)	611	390	30	25
	acetyl (C2)	608	385	30	25
	hexose ring (C6) + nucleotide ribose ring (C5)	617	390	30	25
	nucleotide ribose ring (C5) + acetyl (C2)	613	390	30	25
	hexose ring (C6) + acetyl (C2)	614	385	30	25
	hexose ring (C6) + nucleotide ribose ring (C5) + acetyl (C2)	619	390	30	25
Sialic acid	-	307.99	86.82	40	15
	hexose ring (C6)	314	90	40	15
	pyruvyl (C3)	311	87	40	15
	acetyl (C2)	310	87	40	15
	hexose ring (C6) + pyruvyl (C3)	317	90	40	15
	pyruvyl (C3) + acetyl (C2)	313	87	40	15
	hexose ring (C6) + acetyl (C2)	316	90	40	15
	hexose ring (C6) + pyruvyl (C3) + acetyl (C2)	319	90	40	15
CMP-sialic acid		613.01	321.81	40	20
	nucleotide ribose ring (C5)	618	327	40	20
	pyruvyl (C3)	616	322	40	20
	acetyl (C2)	615	322	40	20
	hexose ring (C6) + nucleotide ribose ring (C5)	624	327	40	20
	nucleotide ribose ring (C5) + pyruvyl (C3)	621	327	40	20
	pyruvyl (C3) + acetyl (C2)	618	322	40	20
	hexose ring (C6) + pyruvyl (C3)	622	322	40	20
	nucleotide ribose ring (C5) + acetyl (C2)	620	327	40	20
	hexose ring (C6) + acetyl (C2)	621	322	40	20
	hexose ring (C6) + nucleotide ribose ring (C5) + pyruvyl (C3)	627	327	40	20
	nucleotide ribose ring (C5) + pyruvyl (C3) + acetyl (C2)	623	327	40	20
	hexose ring (C6) + nucleotide ribose ring (C5) + acetyl (C2)	626	327	40	20
	hexose ring (C6) + pyruvyl (C3) + acetyl (C2)	624	322	40	20
	hexose ring (C6) + nucleotide ribose ring (C5) + pyruvyl (C3) + acetyl (C2)	629	327	40	20
	hexose ring (C6)	619	322	40	20
